# Supplementary material for: Large Individual Differences in Functional Connectivity in the Context of Major Depression and Antidepressant Pharmacotherapy
Source: eNeuro. 2024 Jun 6;11(6):ENEURO.0286-23.2024. doi: 10.1523/ENEURO.0286-23.2024 (PMC11163402; doi:10.1523/ENEURO.0286-23.2024)
Supplement: Analysis scripts — Download Analysis scripts, ZIP file. [file eneuro-11-ENEURO.0286-23.2024-s002.zip]

Archive with 40 entries (39 files):
- code/.DS_Store
- code/AN_create_FIRregs.m
- code/batch_MSC_analyses.m
- code/brownian_motion_simulation.m
- code/code_overview.m
- code/converTaskTimingToFIRDesignMat.m
- code/create_gng_regressors.m
- code/Exploratory_analyses.m
- code/extract_dems.m
- code/FCPROCESS_MSC.m
- code/FisherTransform.m
- code/main_script.m
- code/matched_samples.m
- code/MSC_reliability.m
- code/MSC_session_similarities.m
- code/organize_downloaded_data.m
- code/paircorr_mod.m
- code/Parcels/
- code/Parcels/.DS_Store
- code/Parcels/~$Parcels.xlsx
- code/Parcels/Contents.txt
- code/Parcels/Parcels.xlsx
- code/Parcels/Parcels_711-2b_111.nii
- code/Parcels/Parcels_711-2b_222.nii
- code/Parcels/Parcels_711-2b_333.nii
- code/Parcels/Parcels_L.func.gii
- code/Parcels/Parcels_L_164.func.gii
- code/Parcels/Parcels_LR.dlabel.nii
- code/Parcels/Parcels_LR.dtseries.nii
- code/Parcels/Parcels_MNI_111.nii
- code/Parcels/Parcels_MNI_222.nii
- code/Parcels/Parcels_MNI_333.nii
- code/Parcels/Parcels_R.func.gii
- code/Parcels/Parcels_R_164.func.gii
- code/Parcels/rParcels_MNI_222.nii
- code/Parcels/rParcels_MNI_333.nii
- code/region_specific_analyses.m
- code/regressors.m
- code/residualize.m
- code/similarity_figmaker.m
