# Supplementary material for: Large Individual Differences in Functional Connectivity in the Context of Major Depression and Antidepressant Pharmacotherapy
Source: eNeuro. 2024 Jun 6;11(6):ENEURO.0286-23.2024. doi: 10.1523/ENEURO.0286-23.2024 (PMC11163402; doi:10.1523/ENEURO.0286-23.2024)
Supplement: Analysis scripts — Download Analysis scripts, ZIP file. [file eneuro-11-ENEURO.0286-23.2024-s002.zip › code/AN_create_FIRregs.m]

%%%%%%%% script to create participant and session specific regressors for
%%%%%%%% the anhedonia task %%%%%%%%%%%%%

function an_regs_fir = AN_create_FIRregs(pp_ID, si)

% pp_ID should be a string coding the participant ID as it is used in the
% timing files (e.g. 'CAM_0006')

% si should be a number coding the index for the session the data is
% from (1-3)

% find out which session we're getting data from
if si == 1
    s_folder = 'Timing_Baseline';
elseif si == 2
    s_folder = 'Timing_Wk2';
elseif si == 3
    s_folder = 'Timing_Wk8';
else
    error('Session index out of range - this should be a value between 1-3')
end

% load in timing files for each type of event
cd(['D:/CANBIND_indiv/data/Timing_anhedonia/' s_folder])
Cue_Ant_R = dlmread(['CBN01_' pp_ID '_' num2str(si) '_EV1.txt']);
Cue_Ant_N = dlmread(['CBN01_' pp_ID '_' num2str(si) '_EV2.txt']);
Target = [dlmread(['CBN01_' pp_ID '_' num2str(si) '_EV3.txt']); dlmread(['CBN01_' pp_ID '_' num2str(si) '_EV4.txt'])];
FB_R_Hit = dlmread(['CBN01_' pp_ID '_' num2str(si) '_EV7.txt']);
FB_N_Hit = dlmread(['CBN01_' pp_ID '_' num2str(si) '_EV8.txt']);
fid_rm = fopen(['CBN01_' pp_ID '_' num2str(si) '_EV9.txt']); % for the misses, we need to check if the files were empty (happens when participant hits all targets)
if fseek(fid_rm, 1, 'bof') == -1
    FB_R_Miss = zeros(1,3);
else
    FB_R_Miss = dlmread(['CBN01_' pp_ID '_' num2str(si) '_EV9.txt']);
end
fid_nm = fopen(['CBN01_' pp_ID '_' num2str(si) '_EV10.txt']);
if fseek(fid_nm, 1, 'bof') == -1
    FB_N_Miss = zeros(1,3);
else
    FB_N_Miss = dlmread(['CBN01_' pp_ID '_' num2str(si) '_EV10.txt']);
end

% extract timing only, deduct 2*2 = 4 seconds and transform to TR
Cue_Ant_R_timing = ceil((Cue_Ant_R(:,1)-4)/2);
Cue_Ant_N_timing = ceil((Cue_Ant_N(:,1)-4)/2);
Target_timing = ceil(sort((Target(:,1))-4)/2);
FB_R_Hit_timing = ceil((FB_R_Hit(:,1)-4)/2);
FB_N_Hit_timing = ceil((FB_N_Hit(:,1)-4)/2);
FB_R_Miss_timing = ceil((FB_R_Miss(:,1)-4)/2);
FB_N_Miss_timing = ceil((FB_N_Miss(:,1)-4)/2);

% code timecourses based on timing - enter everything into one regressor
% matrix
an_regressors = zeros(7,345); 
an_regressors(1,Cue_Ant_R_timing(Cue_Ant_R_timing > 0)) = 1;
an_regressors(2,Cue_Ant_N_timing(Cue_Ant_N_timing > 0)) = 1;
an_regressors(3,Target_timing(Target_timing > 0)) = 1;
an_regressors(4,FB_R_Hit_timing(FB_R_Hit_timing > 0)) = 1;
an_regressors(5,FB_N_Hit_timing(FB_N_Hit_timing > 0)) = 1;
an_regressors(6,FB_R_Miss_timing(FB_R_Miss_timing > 0)) = 1;
an_regressors(7,FB_N_Miss_timing(FB_N_Miss_timing > 0)) = 1;

% pad all of them with a zero at the start so code for FIR regressors
% doesn't get stuck on events happening at the first time point (due to
% removing some scans)
an_regressors_pad = [zeros(7,1) an_regressors];

% enter regressor matrix into FIR function from shared code (Cole et al.,
% 2019)
cd('C:/Users/P70085732/Documents/GitHub/CAN-BIND_indiv/code')
an_regs_fir_pad = converTaskTimingToFIRDesignMat(an_regressors_pad', 10); % 10 TRs lag =~ 20seconds

% remove the padded zero at the start
an_regs_fir_unpad = an_regs_fir_pad(2:end,:);

% add a constant at the start instead (all ones)
an_regs_fir = [ones(345,1), an_regs_fir_unpad];
