# Supplementary material for: Large Individual Differences in Functional Connectivity in the Context of Major Depression and Antidepressant Pharmacotherapy
Source: eNeuro. 2024 Jun 6;11(6):ENEURO.0286-23.2024. doi: 10.1523/ENEURO.0286-23.2024 (PMC11163402; doi:10.1523/ENEURO.0286-23.2024)
Supplement: Analysis scripts — Download Analysis scripts, ZIP file. [file eneuro-11-ENEURO.0286-23.2024-s002.zip › code/create_gng_regressors.m]

%% create regressors using FIR method from Cole et al., 2019 paper
% Step 1: load in the timing file for participant
% timing of instructions
instr_zeros = dlmread([REDACTED],' ');
instr = instr_zeros(instr_zeros ~= 0);
instr_timing = instr(1:size(instr_zeros,1));
instr_duration = instr(size(instr_zeros,1)+1:size(instr_zeros,1)*2);

% Step 3: deduct 2*2 = 4 seconds from the timing files to make up for the
% 5 volumes removed from the start of the fMRI data (task data with
% original preprocessing removed 3 TRs, so the timing is already adjusted
% for that)
instr_timing = instr_timing-4;

% Step 3: create block vector indicating the presentation of instructions -
% scans have 295 volumes = 590 seconds
timecourse = zeros(295,1);
instr_timing_tr = round(instr_timing/2);  
instr_timecourse = timecourse;
instr_timecourse(instr_timing_tr) = 1; 

% create matrix that will contain all regressors
gng_regressors = zeros(5,295);
gng_regressors(1,:) = instr_timecourse;
gng_regressors(2,:) = [zeros(1,12) ones(1,14) zeros(1,6*1+6*14) ones(1,14) zeros(1,4*1+3*14) ones(1,14) zeros(1,2*1+2*14) ones(1,14) zeros(1,3*1+14*4+2)]';
gng_regressors(3,:) = [zeros(1,1+2*14-2) ones(1,14) zeros(1,6+6*14) ones(1,14) zeros(1,4+3*14) ones(1,14) zeros(1,2+2*14) ones(1,14) zeros(1,2+3*14+2)]';
gng_regressors(4,:) = [zeros(1,2+3*14-2) ones(1,14) zeros(1,2+2*14) ones(1,14) zeros(1,4+3*14) ones(1,14) zeros(1,6+6*14) ones(1,14) zeros(1,1+2*14+2)]';
gng_regressors(5,:) = [zeros(1,3+4*14-2) ones(1,14) zeros(1,2+2*14) ones(1,14) zeros(1,4+3*14) ones(1,14) zeros(1,6+6*14) ones(1,14) zeros(1,16)]'; 

% plot regressors together
plot(1:295, gng_regressors)

% enter regressor matrix into FIR function from shared code (Cole et al.,
% 2019)
cd([REDACTED])
gng_regs_fir = converTaskTimingToFIRDesignMat(gng_regressors', 10); % 10 TRs lag =~ 20seconds

% add constant at the start (all ones)
gng_regs_fir = [ones(295,1), gng_regs_fir];

% plot regressor matrix
imagesc(gng_regs_fir)

% plot time courses
plot(1:295, gng_regs_fir(:,1:11)') % instructions
plot(1:295, gng_regs_fir(:,12:35)')
hold on
plot(1:295, gng_regressors(2,:), 'k')
plot(1:295, reg_ng(1:295), 'r')

% save FIR regression matrix for later use - the timing for this task is
% the same for everyone, so we don't need to build these separately for
% each individual
cd([REDACTED])
save('gng_regressors_fir.mat', 'gng_regs_fir')
