# Supplementary material for: Large Individual Differences in Functional Connectivity in the Context of Major Depression and Antidepressant Pharmacotherapy
Source: eNeuro. 2024 Jun 6;11(6):ENEURO.0286-23.2024. doi: 10.1523/ENEURO.0286-23.2024 (PMC11163402; doi:10.1523/ENEURO.0286-23.2024)
Supplement: Analysis scripts — Download Analysis scripts, ZIP file. [file eneuro-11-ENEURO.0286-23.2024-s002.zip › code/Exploratory_analyses.m]

%%%%%%% exploratory analysis script [REDACTED] %%%%%%%%%%%

% In this project, we will explore the sources of variance in FC fMRI data
% collected from individuals with major depressive disorder, as well as
% control participants, using the approach used by Gratton and colleagues
% (2018). The sources of variance we will be exploring are:
%   1. common variance among all participants
%   2. groups (female vs male participants, patient vs control and responders vs non-responders)
%   3. time points (baseline, 2 and 8 weeks)
%   4. individuals

% The data used in this project were collected and preprocessed [REDACTED]

% This specific script holds the exploratory analyses we decided to do
% after seeing the major contribution of individual variation in explaining
% the overall variance in the data. Here we will not combine the data
% collected from different tasks so that we can explore the individual
% effect in more detail, specifically the individual*time and individual*task interactions.

%% clear workspace
clear all

%% set up basic variables for this dataset
cpp_list = {};
ppp_list = {};
cf_list = {};
cm_list = {};
pf_list = {};
pm_list = {};

% find all participants who have all three tasks for all three sessions &
% identify if they are controls or patients
[num, txt, dems] = xlsread([REDACTED]);

for ppi = 2:size(dems,1)
    pp_ID = dems{ppi,1}(7:end);
    % check if there is a folder for this participant for each time point
    if exist([[REDACTED] pp_ID]) &&  exist([[REDACTED] pp_ID]) && exist([[REDACTED] pp_ID])
        if exist([[REDACTED] pp_ID [REDACTED] pp_ID '_01_SE01_An_FIX_2_ET-norm.nii.gz']) && ...
                exist([[REDACTED] pp_ID '_1_EV1.txt']) && ...
                exist([[REDACTED] pp_ID [REDACTED] pp_ID '_02_SE01_An_FIX_2_ET-norm.nii.gz']) && ...
                exist([[REDACTED] pp_ID '_2_EV1.txt']) && ...
                exist([[REDACTED] pp_ID [REDACTED] pp_ID '_03_SE01_An_FIX_2_ET-norm.nii.gz']) && ...
                exist([[REDACTED] pp_ID '_3_EV1.txt']) && ...
                exist([[REDACTED] pp_ID [REDACTED] pp_ID '_01_SE01_gNg_FIX_2_ET-norm.nii.gz']) && ...
                exist([[REDACTED] pp_ID [REDACTED] pp_ID '_02_SE01_gNg_FIX_2_ET-norm.nii.gz']) && ...
                exist([[REDACTED] pp_ID [REDACTED] pp_ID '_03_SE01_gNg_FIX_2_ET-norm.nii.gz']) && ...
                exist([[REDACTED] pp_ID [REDACTED] pp_ID '_01_SE01_MR_RSfMRI_FIX_2_ET-norm.nii.gz']) && ...
                exist([[REDACTED] pp_ID [REDACTED] pp_ID '_02_SE01_MR_RSfMRI_FIX_2_ET-norm.nii.gz']) && ...
                exist([[REDACTED] pp_ID [REDACTED] pp_ID '_03_SE01_MR_RSfMRI_FIX_2_ET-norm.nii.gz']) 
            if strcmp(dems{ppi,4},'Treatment')
                ppp_list = [ppp_list, pp_ID];
                if dems{ppi,11} == 1
                    pf_list = [pf_list pp_ID];
                elseif dems{ppi,11} == 2
                    pm_list = [pm_list pp_ID];
                end
            elseif strcmp(dems{ppi,4}, 'Control')
                cpp_list = [cpp_list, pp_ID];
                if dems{ppi,11} == 1
                    cf_list = [cf_list pp_ID];
                elseif dems{ppi,11} == 2
                    cm_list = [cm_list pp_ID];
                end
            end
        end
    end
end
   
% load in & visualize parcel file (4^3mm) - resliced using SPM
cd([REDACTED]/code/Parcels')
nii_parcels = niftiread('FSL_MNI2EPI_Parcels_MNI_222.nii.gz');

% create index variable for voxels that are within the brain and included
% in the parcellation - find rri_coord2xyz.m for how to reshape back into
% 3D brain later
cd([REDACTED]/code/Parcels')
epi_template = niftiread(['EPI_template_rsfMRI.nii.gz']);
brain_idx = find(epi_template > 0);  

% reshape parcellation variable to 2D format
parcels_2D = nii_parcels(brain_idx);

% select only those indices that are in the ROIs
voxROI_idx = brain_idx(parcels_2D > 0);
parcels_2D_sparse = nii_parcels(voxROI_idx);

% load in go/no-go task regressors
cd([REDACTED])
load('gng_regressors_fir.mat'); % gives variable called gng_regs_fir

% set up remaining variables
tot_pps = [cf_list cm_list pf_list pm_list];
n_pps = length(tot_pps);
n_c = length(cpp_list);
n_p = length(ppp_list);
n_cf = length(cf_list);
n_cm = length(cm_list);
n_pf = length(pf_list);
n_pm = length(pm_list);
sessions = {'T1' 'T2' 'T3'}; 
n_sessions = length(sessions);
tasks = {'MR_RSfMRI' 'gNg' 'An'};
n_tasks = length(tasks);
parcel_labs = unique(parcels_2D_sparse);
n_parcels = length(parcel_labs); 

%% initialize outcome variable
FC_Ft = zeros(n_pps, n_sessions, n_tasks, n_parcels,n_parcels);

% loop over participants, parcellate and combine data for main analyses
for ppi = 1:n_pps
     for si = 1:n_sessions
         for ti = 1:n_tasks
        
            ['processing ' sessions{si} ' ' tasks{ti} ' data for participant ' tot_pps{ppi}]

            cd([[REDACTED] sessions{si} '/' tot_pps{ppi}])

            % Load in the data for each participant/session/task
            nii_current = niftiread([[REDACTED] tot_pps{ppi} '_0' num2str(si) '_SE01_' tasks{ti} '_FIX_2_ET-norm.nii.gz']);

            % reshape data so we only keep brain voxels and can more easily
            % apply the next couple steps
            nii_current_2D = zeros(length(voxROI_idx),size(nii_current,4));
            for scani = 1:size(nii_current,4)
                nii_temp = nii_current(:,:,:,scani);
                nii_current_2D(:,scani) = nii_temp(voxROI_idx);
            end

            % Model and regress out task activity from task data

            if ti == 1 % resting state data - no task data to regress
                nii_current_regres = nii_current_2D;
            elseif ti == 2
                % go/no-go task activity regression - for this task, the timing was
                % the same for everyone, so we can use the standard regressors
                % loaded in the first part of this script
                nii_current_regres = zeros(size(nii_current_2D));
                for voxi = 1:size(nii_current_2D,1)
                    [B, BINT, nii_current_regres(voxi,:)] = regress(nii_current_2D(voxi,:)', gng_regs_fir); % third output gives the residuals that we need
                end

            elseif ti == 3  
                % anhedonia task activity regression - here timing is different for
                % each individual, so we need to load their timing files and create
                % the regressors before applying them (script AN_create_FIRregs.m)
                cd([REDACTED])
                an_regs_fir = AN_create_FIRregs(tot_pps{ppi}, si);

                % loop over voxels and perform regression
                nii_current_regres = zeros(size(nii_current_2D));
                for voxi = 1:size(nii_current_2D,1)
                    [B, BINT, nii_current_regres(voxi,:)] = regress(nii_current_2D(voxi,:)', an_regs_fir); % third output gives the residuals that we need
                end 
            end
            
            % Apply additional preprocessing steps - order based on keeping
            % procedure as similar as possible for resting state and task as well as
            % following the order of the Gratton et al., 2018 paper

            % !! this step might not be necessary if the regression is performed !! (doesn't hurt either though, just takes time)
            % demean data (rest + task) - calculate mean of time series and
            % substract mean from each data point - based on code by gratton et
            % al., 2018 - demean_detrend in FCPROCESS_MSC.m
            nii_current_dm = zeros(size(nii_current_regres));
            for voxi = 1:size(nii_current_regres,1)
                nii_current_dm(voxi,:) = nii_current_regres(voxi,:) - mean(nii_current_regres(voxi,:));
            end

            % Parcellate data according to Gordon and colleagues (2016) +
            % calculate average time course within each parcel

            % create empty variables to store parcel average time courses
            parcels_current = zeros(n_parcels, size(nii_current_dm,2));

            % loop over parcels
            for roii = 1:n_parcels
                mask = parcels_2D_sparse;
                mask(mask ~= parcel_labs(roii)) = 0;
                mask(mask == parcel_labs(roii)) = 1;
                mask = logical(mask);
                % loop over timepoints in resting state data and calculate
                % average in parcel
                for ci = 1:size(nii_current_dm,2)
                    nii_currenti = nii_current_dm(:,ci);
                    parcels_current(roii,ci) = mean(nii_currenti(mask));
                end
            end

            % Calculate correlations between parcels - paircorr_mod.m
            cd([REDACTED])
            FC = paircorr_mod(parcels_current');
    %         FC = rand(size(FC));    % when correlating the shuffled data above they are all extremely high, which messed with some of the later functions, so for the final try-outs I just used random numbers between 0-1 as a stand-in for FC

            % Apply a Fisher transformation to the correlation matrices -
            % FisherTransform.m
            FC_Ft(ppi,si,ti,:,:) = FisherTransform(FC);
         end
     end
end

% save output matrix
cd([REDACTED])
save('con_CP_expanded.mat', 'FC_Ft');

%% Select only upper triangle and save in 2D format

% select only upper triangle of each connectivity matrix
unique_con = (n_parcels*n_parcels-n_parcels)/2;
FC_Ft_tri_2D = zeros(n_pps*n_sessions*n_tasks,unique_con);
j = 1;
for ppi = 1:n_pps  %% organize matrix so we have controls/patients, within that female/male, within that participants, within that tasks, within those the time points
    for ti = 1:n_tasks
        for si = 1:n_sessions
            this_corrmat = squeeze(FC_Ft(ppi,si,ti,:,:));
            FC_Ft_tri_2D(j,:) = this_corrmat(triu(true(size(this_corrmat)),1));
            j = j+1;
        end
    end
end

% save in 2D format 
cd([REDACTED])
save('con_CP_2D_expanded.mat', 'FC_Ft_tri_2D');

%% conduct prior analysis of controls only as a baseline for the time and sex effect in patients
% load in connectivity matrix
cd([REDACTED])
load('con_CP_2D_expanded.mat');

% isolate controls only from data
FC_Ft_controls = FC_Ft_tri_2D(1:n_c*n_tasks*n_sessions,:);

% Create cross-correlation matrices

% Calculate similarities
FC_sim_con = corr(FC_Ft_controls'); % Gratton et al use corr and atanh functions in this step instead of their custom functions - gives same result apart from diagonal 

% Apply Fisher's transform
FC_sim_Ft_con = atanh(FC_sim_con);

% Visualize results
figure;
imagesc(FC_sim_Ft_con)

% Calculate average similarities across different configurations of the
% cross-correlation matrices 

% create logicals for indexing different effects
com_idx = ones(size(FC_sim_Ft_con));               % general effect
time_idx = repmat([1 0 0; 0 1 0; 0 0 1], n_c*n_tasks);     % time effect
sex_idx = [ones(n_cf*n_sessions*n_tasks) zeros(n_cf*n_sessions*n_tasks, n_cm*n_sessions*n_tasks); zeros(n_cm*n_sessions*n_tasks, n_cf*n_sessions*n_tasks) ones(n_cm*n_sessions*n_tasks)];   % sex effect
indiv_idx = zeros(size(FC_sim_Ft_con));            % individual effect
pps = 1:n_sessions*n_tasks:n_c*n_sessions*n_tasks;
for ppi = 1:n_c
    indiv_idx(pps(ppi):pps(ppi)+8,pps(ppi):pps(ppi)+8) = 1;
end
ita_idx = zeros(size(FC_sim_Ft_con));            % individual*task interaction
t_pps = 1:n_sessions:n_c*n_sessions*n_tasks;
for ppi = 1:n_c*n_tasks
    ita_idx(t_pps(ppi):t_pps(ppi)+2,t_pps(ppi):t_pps(ppi)+2) = 1;
end
iti_idx = zeros(size(FC_sim_Ft_con));            % individual*time interaction
time_indiv = repmat([1 0 0; 0 1 0; 0 0 1], n_tasks);
pps = 1:n_sessions*n_tasks:n_c*n_sessions*n_tasks;
for ppi = 1:n_c
    iti_idx(pps(ppi):pps(ppi)+8,pps(ppi):pps(ppi)+8) = time_indiv;
end

% remove the diagonal to prevent bias (the fewer cells you average over the
% higher the average will be if the diagonal is always 1)
com_idx(1:n_c*n_tasks*n_sessions+1:end) = 0;
time_idx(1:n_c*n_tasks*n_sessions+1:end) = 0;
sex_idx(1:n_c*n_tasks*n_sessions+1:end) = 0;
indiv_idx(1:n_c*n_tasks*n_sessions+1:end) = 0;
ita_idx(1:n_c*n_tasks*n_sessions+1:end) = 0;
iti_idx(1:n_c*n_tasks*n_sessions+1:end) = 0;

% plot indexes to check they are correct (run lines one by one)
figure;
imagesc(com_idx)
imagesc(time_idx)
imagesc(sex_idx)
imagesc(indiv_idx)
imagesc(ita_idx)
imagesc(iti_idx)

% calculate similarities for different effects 
sim_com_con = mean(mean(FC_sim_Ft_con(logical(com_idx))));
sim_time_con = mean(mean(FC_sim_Ft_con(logical(time_idx))));
sim_sex_con = mean(mean(FC_sim_Ft_con(logical(sex_idx))));
sim_indiv_con = mean(mean(FC_sim_Ft_con(logical(indiv_idx))));
sim_ita_con = mean(mean(FC_sim_Ft_con(logical(ita_idx))));
sim_iti_con = mean(mean(FC_sim_Ft_con(logical(iti_idx))));

% calculate normalized relative effects
% subtract baselines
sim_time_rel_con = sim_time_con - sim_com_con;
sim_sex_rel_con = sim_sex_con - sim_com_con;
sim_indiv_sex_rel_con = sim_indiv_con - sim_sex_con;  
sim_ita_indiv_rel_con = sim_ita_con - sim_indiv_con;
sim_iti_indiv_rel_con = sim_iti_con - sim_indiv_con;
 
% check if any effects are smaller than their baselines (will be negative
% in relative form)
sim_time_rel_con
sim_sex_rel_con
sim_indiv_sex_rel_con
sim_ita_indiv_rel_con
sim_iti_indiv_rel_con

% set negative effects to zero
sim_time_rel_con = 0;
sim_iti_indiv_rel_con = 0;

% divide by total sum similarity
total_sim_con = sim_com_con + sim_time_rel_con + sim_sex_rel_con + sim_indiv_sex_rel_con + sim_ita_indiv_rel_con + sim_iti_indiv_rel_con;
sim_com_norm_rel_con = sim_com_con/total_sim_con;
sim_time_norm_rel_con = sim_time_rel_con/total_sim_con;
sim_sex_norm_rel_con = sim_sex_rel_con/total_sim_con;
sim_indiv_norm_rel_con = sim_indiv_sex_rel_con/total_sim_con;
sim_ita_norm_rel_con = sim_ita_indiv_rel_con/total_sim_con;
sim_iti_norm_rel_con = sim_iti_indiv_rel_con/total_sim_con;

% create bar graphs of absolute and normalized relative similarity
sim_all_con = [sim_com_con; sim_time_con; sim_sex_con; sim_indiv_con; sim_iti_con; sim_ita_con];
bar(sim_all_con)
sim_all_rel_con = [sim_com_norm_rel_con, sim_time_norm_rel_con, sim_sex_norm_rel_con, sim_indiv_norm_rel_con sim_iti_norm_rel_con sim_ita_norm_rel_con; sim_com_norm_rel_con, sim_time_norm_rel_con, sim_sex_norm_rel_con, sim_indiv_norm_rel_con sim_iti_norm_rel_con sim_ita_norm_rel_con];
bar(sim_all_rel_con, 'stacked')

% Calculate average similarities across different configurations
% of the cross-correlation matrices for each individual separately &
% perform t-tests
indiv_sim_mat = zeros(n_c,6);
for ppi = 1:n_c
    indiv_mat = FC_sim_Ft_con(pps(ppi):pps(ppi)+8,:);
    indiv_sim_mat(ppi,1) = mean(mean(indiv_mat(logical(com_idx(pps(ppi):pps(ppi)+8,:)))));
    indiv_sim_mat(ppi,2) = mean(mean(indiv_mat(logical(time_idx(pps(ppi):pps(ppi)+8,:)))));
    indiv_sim_mat(ppi,3) = mean(mean(indiv_mat(logical(sex_idx(pps(ppi):pps(ppi)+8,:)))));
    indiv_sim_mat(ppi,4) = mean(mean(indiv_mat(logical(indiv_idx(pps(ppi):pps(ppi)+8,:)))));
    indiv_sim_mat(ppi,5) = mean(mean(indiv_mat(logical(iti_idx(pps(ppi):pps(ppi)+8,:)))));
    indiv_sim_mat(ppi,6) = mean(mean(indiv_mat(logical(ita_idx(pps(ppi):pps(ppi)+8,:)))));
end
    
% perform t-tests with permutation
t_stats = zeros(7,8);
comparisons = [1,2;1,3;2,3;3,4;4,5;4,6;5,6];  % define columns we want to compare through planned contrasts
n_perm = 1000;
j = 1;
for comp = 1:length(comparisons)
    xi = comparisons(comp,1);
    yi = comparisons(comp,2);

    [h,p,ci,stats] = ttest(indiv_sim_mat(:,xi),indiv_sim_mat(:,yi), 'tail', 'both', 'Alpha', 0.05);
    t_stats(j,1) = stats.tstat;
    t_stats(j,2) = stats.df;
    t_stats(j,3) = stats.sd;
    t_stats(j,4) = ci(1);
    t_stats(j,5) = ci(2);
    t_perm = zeros(1,n_perm);
    for perm = 1:n_perm
        shuffled = zeros(size(indiv_sim_mat(:,[xi,yi])));
        for ppi = 1:n_c
            shuffled(ppi,:) = shuffle(indiv_sim_mat(ppi, [xi,yi]));
        end
        [h,p,ci,stats] = ttest(shuffled(:,1),shuffled(:,2), 'tail', 'both', 'Alpha', 0.05);
        t_perm(perm) = stats.tstat;
    end
    t_stats(j,6) = sum(abs(t_perm) > abs(t_stats(j,1)))/n_perm;  % calculate proportion of t-values from permutation test that are more extreme than the observed t-value
    
    % calculate Cohen's d
    indiv_diff = indiv_sim_mat(:,yi) - indiv_sim_mat(:,xi);
    t_stats(j,8) = mean(indiv_diff)/std(indiv_diff);
    j = j+1;
end

% apply fdr correction
[p_fdr, t_stats(:,7)] = fdr(t_stats(:,6), 0.05);

% turn statistical results in comprehensible table
controls_stats = array2table(t_stats);
controls_stats.Properties.VariableNames = {'t_value' 'DF' 'SD' 'lower_CI_limit' 'upper_CI_limit' 'p_uncorrected' 'sig_after_FDR_correction' 'Cohens_d'};

% save table
cd([REDACTED])
writetable(controls_stats, 't_tests_controls_expanded.xlsx');

%% Nicer graphs
% bar with SEM error bars
sim_diff = [mean(indiv_sim_mat(:,2)),mean(indiv_sim_mat(:,1)), mean(indiv_sim_mat(:,3)), mean(indiv_sim_mat(:,4)), mean(indiv_sim_mat(:,4))];
figure;
bar(mean(indiv_sim_mat), 'FaceColor', [0.3 0.3 0.3])
hold on
bar(2:6, sim_diff, 'FaceColor', [0.7 0.7 0.7])
errorbar(mean(indiv_sim_mat), std(indiv_sim_mat)/sqrt(length(indiv_sim_mat)), 'k', 'LineStyle', 'none')
set(gca,'XTickLabel',{'Common', 'Time', 'Sex', 'Individual', 'Individual*time', 'Individual*task'}, 'FontSize', 14);
ylabel('Average similarity z(r)');
plot([1.4, 3.4], [mean(indiv_sim_mat(:,1)), mean(indiv_sim_mat(:,1))], '--r')
plot([3.4, 4.4], [mean(indiv_sim_mat(:,3)), mean(indiv_sim_mat(:,3))], '--r')
plot([4.4, 6.4], [mean(indiv_sim_mat(:,4)), mean(indiv_sim_mat(:,4))], '--r')
plot([1,1,2,2], [0.275, 0.3, 0.3, 0.275], 'k')
text(1.425, 0.325, '\ast', 'FontSize', 24);  % add significance stars
plot([2,2,3,3], [0.325, 0.35, 0.35, 0.325], 'k')
text(2.425, 0.375, '\ast', 'FontSize', 24);  % add significance stars
plot([1,1,3,3], [0.4, 0.425, 0.425, 0.4], 'k')
text(2, 0.45, '\ast', 'FontSize', 24);  % add significance stars
plot([3,3,4,4], [0.475, 0.5, 0.5, 0.475], 'k')
text(3.425, 0.525, '\ast', 'FontSize', 24);  % add significance stars
plot([4,4,6,6], [0.6, 0.625, 0.625, 0.6], 'k')
text(5, 0.65, '\ast', 'FontSize', 24);  % add significance stars
plot([5,5,6,6], [0.55, 0.575, 0.575, 0.55], 'k')
text(5.425, 0.6, '\ast', 'FontSize', 24);  % add significance stars
set(gcf,'color','white')
set(gca, 'box', 'off')
xtickangle(90)
set(gcf,'Position',[1000 918 250 420]) 
cd([REDACTED])
saveas(gcf,'Sim_Bar_C_expanded.tiff')

% stacked bar graph
figure;
ba = bar([1,nan], sim_all_rel_con(:,[1,3,4,6]), 'stacked', 'Barwidth', 0.2, 'Facecolor', 'flat');
ba(1).CData = [1 1 1];
ba(2).CData = [1 1 1]*0.7;
ba(3).CData = [1 1 1]*0.4;
ba(4).CData = [0 0 0];
ylabel('Normalized relative effect magnitude', 'FontSize', 16);
xlim([0.85, 1.5])
yd = get(ba, 'YData');
yjob = {'Common', 'Sex', 'Individual', 'Indiv*task'};
barbase = cumsum([0 sim_all_rel_con(1,[1,3,4])],2);
joblblpos = sim_all_rel_con(1,[1,3,4,6])/2 + barbase;
text(repmat(1.35,1,4), joblblpos, yjob, 'HorizontalAlignment','center', 'FontSize', 14)
hold on
plot([1.1, 1.15], [joblblpos(1) joblblpos(1)], '-k')
plot([1.1, 1.25], [joblblpos(2) joblblpos(2)], '-k')
plot([1.1, 1.15], [joblblpos(3) joblblpos(3)], '-k')
plot([1.1, 1.15], [joblblpos(4) joblblpos(4)], '-k')
set(gca,'XTick', [])
set(gcf,'color','white')
set(gca, 'box', 'off')
set(gcf,'Position',[1000 918 150 420]) 
cd([REDACTED])
saveas(gcf,'Norm_Mag_C_expanded.tiff')

% create custom colour map that is more colourblind friendly
vex = [0; 100];
hex = ['#cc5200'; '#ffffff'];
raw = sscanf(hex', '#%2x%2x%2x', [3,size(hex,1)]).' / 255;
N = 64;
map = interp1(vex,raw,linspace(100,0,N), 'pchip');

% similarity matrix
figure;
imagesc(FC_sim_Ft_con)
colormap(map)
c = colorbar;
c.Label.String = 'Similarity z(r)';
c.FontSize = 16;
set(gca,'XTick', [])
set(gca,'YTick', [])
set(gcf,'color','white')
cd([REDACTED])
saveas(gcf,'Sim_Mat_C_expanded.tiff')

%% conduct main analysis for control + patient configuration
clear indiv_sim_mat
clear t_stats

% Calculate similarities
FC_sim = corr(FC_Ft_tri_2D');

% Apply Fisher's transform
FC_sim_Ft = atanh(FC_sim);

% Visualize results
figure;
imagesc(FC_sim_Ft)

% Calculate average similarities across different configurations of the
% cross-correlation matrices

% create logicals for indexing different effects
com_idx = ones(size(FC_sim_Ft));
MDD_idx = [ones(n_c*n_sessions*n_tasks, n_c*n_sessions*n_tasks) zeros(n_c*n_sessions*n_tasks, n_p*n_sessions*n_tasks); zeros(n_p*n_sessions*n_tasks, n_c*n_sessions*n_tasks) ones(n_p*n_sessions*n_tasks, n_p*n_sessions*n_tasks)]; % group effect
time_idx = repmat([1 0 0; 0 1 0; 0 0 1], n_pps*n_tasks);     % time effect
sex_idx = [ones(n_cf*n_sessions*n_tasks, n_cf*n_sessions*n_tasks) zeros(n_cf*n_sessions*n_tasks, n_cm*n_sessions*n_tasks) ones(n_cf*n_sessions*n_tasks, n_pf*n_sessions*n_tasks) zeros(n_cf*n_sessions*n_tasks, n_pm*n_sessions*n_tasks); ...
    zeros(n_cm*n_sessions*n_tasks, n_cf*n_sessions*n_tasks) ones(n_cm*n_sessions*n_tasks, n_cm*n_sessions*n_tasks) zeros(n_cm*n_sessions*n_tasks, n_pf*n_sessions*n_tasks) ones(n_cm*n_sessions*n_tasks, n_pm*n_sessions*n_tasks); ...
    ones(n_pf*n_sessions*n_tasks, n_cf*n_sessions*n_tasks) zeros(n_pf*n_sessions*n_tasks, n_cm*n_sessions*n_tasks) ones(n_pf*n_sessions*n_tasks, n_pf*n_sessions*n_tasks) zeros(n_pf*n_sessions*n_tasks, n_pm*n_sessions*n_tasks); ...
    zeros(n_pm*n_sessions*n_tasks, n_cf*n_sessions*n_tasks) ones(n_pm*n_sessions*n_tasks, n_cm*n_sessions*n_tasks) zeros(n_pm*n_sessions*n_tasks, n_pf*n_sessions*n_tasks) ones(n_pm*n_sessions*n_tasks, n_pm*n_sessions*n_tasks)];
mt_idx = time_idx;      % group*time effect
mt_idx(1:n_c*n_sessions*n_tasks, n_c*n_sessions*n_tasks+1:end) = 0;
mt_idx(n_c*n_sessions*n_tasks+1:end,1:n_c*n_sessions*n_tasks) = 0;
ms_idx = [ones(n_cf*n_sessions*n_tasks, n_cf*n_sessions*n_tasks) zeros(n_cf*n_sessions*n_tasks, n_cm*n_sessions*n_tasks) zeros(n_cf*n_sessions*n_tasks, n_pf*n_sessions*n_tasks) zeros(n_cf*n_sessions*n_tasks, n_pm*n_sessions*n_tasks); ...
    zeros(n_cm*n_sessions*n_tasks, n_cf*n_sessions*n_tasks) ones(n_cm*n_sessions*n_tasks, n_cm*n_sessions*n_tasks) zeros(n_cm*n_sessions*n_tasks, n_pf*n_sessions*n_tasks) zeros(n_cm*n_sessions*n_tasks, n_pm*n_sessions*n_tasks); ...
    zeros(n_pf*n_sessions*n_tasks, n_cf*n_sessions*n_tasks) zeros(n_pf*n_sessions*n_tasks, n_cm*n_sessions*n_tasks) ones(n_pf*n_sessions*n_tasks, n_pf*n_sessions*n_tasks) zeros(n_pf*n_sessions*n_tasks, n_pm*n_sessions*n_tasks); ...
    zeros(n_pm*n_sessions*n_tasks, n_cf*n_sessions*n_tasks) zeros(n_pm*n_sessions*n_tasks, n_cm*n_sessions*n_tasks) zeros(n_pm*n_sessions*n_tasks, n_pf*n_sessions*n_tasks) ones(n_pm*n_sessions*n_tasks, n_pm*n_sessions*n_tasks)];
indiv_idx = zeros(size(FC_sim_Ft));            % individual effect
pps = 1:n_sessions*n_tasks:n_pps*n_sessions*n_tasks;
for ppi = 1:n_pps
    indiv_idx(pps(ppi):pps(ppi)+8,pps(ppi):pps(ppi)+8) = 1;
end
ita_idx = zeros(size(FC_sim_Ft));            % individual*task interaction
t_pps = 1:n_sessions:n_pps*n_sessions*n_tasks;
for ppi = 1:n_pps*n_tasks
    ita_idx(t_pps(ppi):t_pps(ppi)+2,t_pps(ppi):t_pps(ppi)+2) = 1;
end
iti_idx = zeros(size(FC_sim_Ft));            % individual*time interaction
time_indiv = repmat([1 0 0; 0 1 0; 0 0 1], n_tasks);
pps = 1:n_sessions*n_tasks:n_pps*n_sessions*n_tasks;
for ppi = 1:n_pps
    iti_idx(pps(ppi):pps(ppi)+8,pps(ppi):pps(ppi)+8) = time_indiv;
end

% remove the diagonal to prevent bias (the fewer cells you average over the
% higher the average will be if the diagonal is always 1)
com_idx(1:n_pps*n_tasks*n_sessions+1:end) = 0;
MDD_idx(1:n_pps*n_tasks*n_sessions+1:end) = 0;
time_idx(1:n_pps*n_tasks*n_sessions+1:end) = 0;
sex_idx(1:n_pps*n_tasks*n_sessions+1:end) = 0;
mt_idx(1:n_pps*n_tasks*n_sessions+1:end) = 0;
ms_idx(1:n_pps*n_tasks*n_sessions+1:end) = 0;
indiv_idx(1:n_pps*n_tasks*n_sessions+1:end) = 0;
ita_idx(1:n_pps*n_tasks*n_sessions+1:end) = 0;
iti_idx(1:n_pps*n_tasks*n_sessions+1:end) = 0;

% plot indexes to check they are correct (run lines one by one)
figure;
imagesc(com_idx)
imagesc(MDD_idx)
imagesc(time_idx)
imagesc(sex_idx)
imagesc(mt_idx)
imagesc(ms_idx)
imagesc(indiv_idx)
imagesc(ita_idx)
imagesc(iti_idx)

% calculate similarities for different effects
sim_com = mean(mean(FC_sim_Ft(logical(com_idx))));
sim_MDD = mean(mean(FC_sim_Ft(logical(MDD_idx))));
sim_time = mean(mean(FC_sim_Ft(logical(time_idx))));
sim_sex = mean(mean(FC_sim_Ft(logical(sex_idx))));
sim_mt = mean(mean(FC_sim_Ft(logical(mt_idx))));
sim_ms = mean(mean(FC_sim_Ft(logical(ms_idx))));
sim_indiv = mean(mean(FC_sim_Ft(logical(indiv_idx))));
sim_ita = mean(mean(FC_sim_Ft(logical(ita_idx))));
sim_iti = mean(mean(FC_sim_Ft(logical(iti_idx))));

% calculate normalized relative effects
% subtract baselines
sim_MDD_rel = sim_MDD - sim_com;
sim_time_rel = sim_time - sim_com;
sim_sex_rel = sim_sex - sim_com;
sim_mt_rel = sim_mt - sim_MDD;  
sim_ms_rel = sim_ms - sim_sex;  % take largest main effect as baseline
sim_indiv_ms_rel = sim_indiv - sim_ms;  
sim_ita_indiv_rel = sim_ita - sim_indiv;
sim_iti_indiv_rel = sim_iti - sim_indiv;
 
% check if any effects are smaller than their baselines (will be negative
% in relative form)
sim_MDD_rel
sim_time_rel
sim_sex_rel
sim_mt_rel
sim_ms_rel
sim_indiv_ms_rel
sim_iti_indiv_rel
sim_ita_indiv_rel

% set negative effects to zero
sim_time_rel = 0;
sim_mt_rel = 0;

% divide by total sum similarity
total_sim = sim_com + sim_MDD_rel + sim_time_rel + sim_sex_rel + sim_mt_rel + sim_ms_rel + sim_indiv_ms_rel + sim_ita_indiv_rel + sim_iti_indiv_rel;
sim_com_norm_rel = sim_com/total_sim;
sim_MDD_norm_rel = sim_MDD_rel/total_sim;
sim_time_norm_rel = sim_time_rel/total_sim;
sim_sex_norm_rel = sim_sex_rel/total_sim;
sim_mt_norm_rel = sim_mt_rel/total_sim;
sim_ms_norm_rel = sim_ms_rel/total_sim;
sim_indiv_norm_rel = sim_indiv_ms_rel/total_sim;
sim_ita_norm_rel = sim_ita_indiv_rel/total_sim;
sim_iti_norm_rel = sim_iti_indiv_rel/total_sim;

% create bar graphs of absolute and normalized relative similarity
sim_all = [sim_com; sim_MDD; sim_time; sim_sex; sim_mt; sim_ms; sim_indiv; sim_iti; sim_ita];
bar(sim_all)
sim_all_rel = [sim_com_norm_rel, sim_MDD_norm_rel, sim_time_norm_rel, sim_sex_norm_rel, sim_mt_norm_rel, sim_ms_norm_rel, sim_indiv_norm_rel, sim_iti_norm_rel, sim_ita_norm_rel; sim_com_norm_rel, sim_MDD_norm_rel, sim_time_norm_rel, sim_sex_norm_rel, sim_mt_norm_rel, sim_ms_norm_rel, sim_indiv_norm_rel, sim_iti_norm_rel, sim_ita_norm_rel];
bar(sim_all_rel, 'stacked')

% Calculate average similarities across different configurations
% of the cross-correlation matrices for each individual separately &
% perform t-tests
indiv_sim_mat = zeros(n_pps,9);
for ppi = 1:n_pps
    indiv_mat = FC_sim_Ft(pps(ppi):pps(ppi)+8,:);
    indiv_sim_mat(ppi,1) = mean(mean(indiv_mat(logical(com_idx(pps(ppi):pps(ppi)+8,:)))));
    indiv_sim_mat(ppi,2) = mean(mean(indiv_mat(logical(MDD_idx(pps(ppi):pps(ppi)+8,:)))));
    indiv_sim_mat(ppi,3) = mean(mean(indiv_mat(logical(time_idx(pps(ppi):pps(ppi)+8,:)))));
    indiv_sim_mat(ppi,4) = mean(mean(indiv_mat(logical(sex_idx(pps(ppi):pps(ppi)+8,:)))));
    indiv_sim_mat(ppi,5) = mean(mean(indiv_mat(logical(mt_idx(pps(ppi):pps(ppi)+8,:)))));
    indiv_sim_mat(ppi,6) = mean(mean(indiv_mat(logical(ms_idx(pps(ppi):pps(ppi)+8,:)))));
    indiv_sim_mat(ppi,7) = mean(mean(indiv_mat(logical(indiv_idx(pps(ppi):pps(ppi)+8,:)))));
    indiv_sim_mat(ppi,8) = mean(mean(indiv_mat(logical(iti_idx(pps(ppi):pps(ppi)+8,:)))));
    indiv_sim_mat(ppi,9) = mean(mean(indiv_mat(logical(ita_idx(pps(ppi):pps(ppi)+8,:)))));
end
    
% perform t-tests
t_stats = zeros(13,8);
comparisons = [1,2;1,3;1,4;2,3;2,4;3,4;2,5;4,6;5,6;6,7;7,8;7,9;8,9];  % MAKE SURE TO USE THE RIGHT BASELINE FOR THE INTERACTION EFFECTS - define columns we want to compare through planned contrasts
n_perm = 1000;
j = 1;
for comp = 1:length(comparisons)
    xi = comparisons(comp,1);
    yi = comparisons(comp,2);

    [h,p,ci,stats] = ttest(indiv_sim_mat(:,xi),indiv_sim_mat(:,yi), 'tail', 'both', 'Alpha', 0.05);
    t_stats(j,1) = stats.tstat;
    t_stats(j,2) = stats.df;
    t_stats(j,3) = stats.sd;
    t_stats(j,4) = ci(1);
    t_stats(j,5) = ci(2);
    t_perm = zeros(1,n_perm);
    for perm = 1:n_perm
        shuffled = zeros(size(indiv_sim_mat(:,[xi,yi])));
        for ppi = 1:n_c
            shuffled(ppi,:) = shuffle(indiv_sim_mat(ppi, [xi,yi]));
        end
        [h,p,ci,stats] = ttest(shuffled(:,1),shuffled(:,2), 'tail', 'both', 'Alpha', 0.05);
        t_perm(perm) = stats.tstat;
    end
    t_stats(j,6) = sum(abs(t_perm) > abs(t_stats(j,1)))/n_perm;  % calculate proportion of t-values from permutation test that are more extreme than the observed t-value
    
    % calculate Cohen's d
    indiv_diff = indiv_sim_mat(:,yi) - indiv_sim_mat(:,xi);
    t_stats(j,8) = mean(indiv_diff)/std(indiv_diff);
    j = j+1;
end

% apply fdr correction
[p_fdr, t_stats(:,7)] = fdr(t_stats(:,6), 0.05);

% turn statistical results in comprehensible table
controls_patients_stats = array2table(t_stats);
controls_patients_stats.Properties.VariableNames = {'t_value' 'DF' 'SD' 'lower_CI_limit' 'upper_CI_limit' 'p_uncorrected' 'sig_after_FDR_correction' 'Cohens_d'};

% save table
cd([REDACTED])
writetable(controls_patients_stats, 't_tests_controls_patients_expanded.xlsx');

% Perform independent samples t-tests for selected effects
extra_t_stats = zeros(2,8);
effects = [2,7,8];  % we want to compare the MDD effect and individual*time interaction across patients and controls
n_perm = 1000;
j = 1;
for eff = 1:length(effects)
    effect = effects(eff);
    X1 = indiv_sim_mat(1:n_c, effect);
    X2 = indiv_sim_mat(n_c+1:end, effect);

    [h,p,ci,stats] = ttest2(X1,X2, 'tail', 'both', 'Alpha', 0.05);
    extra_t_stats(j,1) = stats.tstat;
    extra_t_stats(j,2) = stats.df;
    extra_t_stats(j,3) = stats.sd;
    extra_t_stats(j,4) = ci(1);
    extra_t_stats(j,5) = ci(2);
    t_perm = zeros(1,n_perm);
    for perm = 1:n_perm
        shuffled = shuffle([X1;X2]);
        X1_shuffled = shuffled(1:n_c);
        X2_shuffled = shuffled(n_c+1:end);

        [h,p,ci,stats] = ttest2(X1_shuffled,X2_shuffled, 'tail', 'both', 'Alpha', 0.05);
        t_perm(perm) = stats.tstat;
    end
    extra_t_stats(j,6) = sum(abs(t_perm) > abs(extra_t_stats(j,1)))/n_perm;  % calculate proportion of t-values from permutation test that are more extreme than the observed t-value
    
    % calculate Cohen's d
    SD_pooled = sqrt((std(X1)^2 + std(X2)^2)/2);
    extra_t_stats(j,8) = (mean(X1)-mean(X2))/SD_pooled;
    j = j+1;
end

% apply fdr correction
[p_fdr, extra_t_stats(:,7)] = fdr(extra_t_stats(:,6), 0.05);

% turn statistical results in comprehensible table
controls_patients_extra_stats = array2table(extra_t_stats);
controls_patients_extra_stats.Properties.VariableNames = {'t_value' 'DF' 'SD' 'lower_CI_limit' 'upper_CI_limit' 'p_uncorrected' 'sig_after_FDR_correction' 'Cohens_d'};


%% Nicer graphs
% bar with SEM error bars
sim_diff = [mean(indiv_sim_mat(:,1)), mean(indiv_sim_mat(:,3)), mean(indiv_sim_mat(:,1)), mean(indiv_sim_mat(:,5)), mean(indiv_sim_mat(:,4)), mean(indiv_sim_mat(:,6)), mean(indiv_sim_mat(:,7)), mean(indiv_sim_mat(:,7))];
figure;
bar(mean(indiv_sim_mat), 'FaceColor', [0.3 0.3 0.3])
hold on
bar(2:9, sim_diff, 'FaceColor', [0.7 0.7 0.7])
errorbar(mean(indiv_sim_mat), std(indiv_sim_mat)/sqrt(length(indiv_sim_mat)), 'k', 'LineStyle', 'none')
set(gca,'XTickLabel',{'Common', 'MD', 'Time', 'Sex', 'MD*time', 'MD*sex', 'Individual', 'Individual*time', 'Individual*task'}, 'FontSize', 14);
ylabel('Average similarity z(r)');
plot([1.4, 4.4], [mean(indiv_sim_mat(:,1)), mean(indiv_sim_mat(:,1))], '--r')
plot([4.4, 6.4], [mean(indiv_sim_mat(:,4)), mean(indiv_sim_mat(:,4))], '--r')
plot([6.4, 7.4], [mean(indiv_sim_mat(:,6)), mean(indiv_sim_mat(:,6))], '--r')
plot([7.4, 9.4], [mean(indiv_sim_mat(:,7)), mean(indiv_sim_mat(:,7))], '--r')
plot([1,1,2,2], [0.275, 0.3, 0.3, 0.275], 'k')
text(1.425, 0.325, '\ast', 'FontSize', 24);  % add significance stars
plot([2,2,3,3], [0.325, 0.35, 0.35, 0.325], 'k')
text(2.425, 0.375, '\ast', 'FontSize', 24);  % add significance stars
plot([1,1,4,4], [0.425, 0.45, 0.45, 0.425], 'k')
text(2.425, 0.475, '\ast', 'FontSize', 24);  % add significance stars
plot([3,3,4,4], [0.275, 0.3, 0.3, 0.275], 'k')
text(3.425, 0.325, '\ast', 'FontSize', 24);  % add significance stars
plot([5,5,6,6], [0.275, 0.3, 0.3, 0.275], 'k')
text(5.425, 0.325, '\ast', 'FontSize', 24);  % add significance stars
plot([4,4,6,6], [0.325, 0.35, 0.35, 0.325], 'k')
text(5, 0.375, '\ast', 'FontSize', 24);  % add significance stars
plot([2,2,5,5], [0.375, 0.4, 0.4, 0.375], 'k')
text(3.5, 0.425, '\ast', 'FontSize', 24);  % add significance stars
plot([6,6,7,7], [0.475, 0.5, 0.5, 0.475], 'k')
text(6.425, 0.525, '\ast', 'FontSize', 24);  % add significance stars
plot([8,8,9,9], [0.55, 0.575, 0.575, 0.55], 'k')
text(8.425, 0.6, '\ast', 'FontSize', 24);  % add significance stars
plot([7,7,9,9], [0.6, 0.625, 0.625, 0.6], 'k')
text(8, 0.65, '\ast', 'FontSize', 24);  % add significance stars
set(gcf,'color','white')
set(gcf,'color','white')
set(gca, 'box', 'off')
xtickangle(90)
set(gcf,'Position',[1000 918 350 420]) 
cd([REDACTED])
saveas(gcf,'Sim_Bar_CP_expanded.tiff')

% stacked bar graph
figure;
ba = bar([1,nan], sim_all_rel(:,[1,2,4,6,7,8,9]), 'stacked', 'Barwidth', 0.2, 'Facecolor', 'flat')
ba(1).CData = [1 1 1];
ba(2).CData = [1 1 1]*0.9;
ba(3).CData = [1 1 1]*0.7;
ba(4).CData = [1 1 1]*0.5;
ba(5).CData = [1 1 1]*0.4;
ba(6).CData = [1 1 1]*0.6;
ba(7).CData = [0 0 0];
ylabel('Normalized relative effect magnitude', 'FontSize', 16);
xlim([0.8, 1.5])
yd = get(ba, 'YData');
yjob = {'Common', 'MD', 'Sex', 'MD*sex', 'Individual', 'Indiv*time', 'Indiv*task'};
barbase = cumsum([0 sim_all_rel(1,[1,2,4,6,7,8])],2);
joblblpos = sim_all_rel(1,[1,2,4,6,7,8,9])/2 + barbase;
lblbot = joblblpos(2);
lbltop = joblblpos(4);
joblblpos(2) = joblblpos(2)-0.1;
joblblpos(4) = joblblpos(4)+0.1;
text(repmat(1.35,1,7), joblblpos, yjob, 'HorizontalAlignment','center', 'FontSize', 14)
hold on
plot([1.1, 1.15], [joblblpos(1) joblblpos(1)], '-k')
plot([1.1, 1.2], [lblbot joblblpos(2)], '-k')
plot([1.1, 1.25], [joblblpos(3) joblblpos(3)], '-k')
plot([1.1, 1.15], [lbltop joblblpos(4)], '-k')
plot([1.1, 1.15], [joblblpos(5) joblblpos(5)], '-k')
plot([1.1, 1.15], [joblblpos(6) joblblpos(6)], '-k')
plot([1.1, 1.15], [joblblpos(7) joblblpos(7)], '-k')
set(gca,'XTick', [])
set(gcf,'color','white')
set(gca, 'box', 'off')
set(gcf,'Position',[1000 918 150 420]) 
cd([REDACTED])
saveas(gcf,'Norm_Mag_CP_expanded_withBox.tiff')

% create custom colour map that is more colourblind friendly
vex = [0; 100];
hex = ['#cc5200'; '#ffffff'];
raw = sscanf(hex', '#%2x%2x%2x', [3,size(hex,1)]).' / 255;
N = 64;
map = interp1(vex,raw,linspace(100,0,N), 'pchip');

% similarity matrix
figure;
imagesc(FC_sim_Ft)
colormap(map)
c = colorbar;
c.Label.String = 'Similarity z(r)';
c.FontSize = 16;
set(gca,'XTick', [])
set(gca,'YTick', [])
set(gcf,'color','white')
cd([REDACTED])
saveas(gcf,'Sim_Mat_CP_expanded.tiff')

%% conduct main analysis for patients only 
clear indiv_sim_mat
clear t_stats

% isolate patients only from data
FC_Ft_patients = FC_Ft_tri_2D(n_c*n_sessions*n_tasks+1:end,:);

% sort patients based on response and sex
all_IDs = dems(:,1);
for di = 2:length(all_IDs)
    all_IDs{di,1}(1:6) = [];
end
resp_sex_idx = zeros(size(FC_Ft_patients,1),1);
rf = 1;
rm = rf+(19*9);
nf = rm+(14*9);
nm = nf+(23*9);
n_r = 0;
n_nr = 0;
n_rf = 0;
n_rm = 0;
n_nrf = 0;
n_nrm = 0;
j = 1;
for ppi = 1:n_p
    dems_ppi = dems(strcmp(ppp_list{ppi}, all_IDs),:);    
    if strcmp(dems_ppi{1,8}, 'Responder') 
        if dems_ppi{1,11} == 1
            resp_sex_idx(j) = rf;
            resp_sex_idx(j+1) = rf+1;
            resp_sex_idx(j+2) = rf+2;
            resp_sex_idx(j+3) = rf+3;
            resp_sex_idx(j+4) = rf+4;
            resp_sex_idx(j+5) = rf+5;
            resp_sex_idx(j+6) = rf+6;
            resp_sex_idx(j+7) = rf+7;
            resp_sex_idx(j+8) = rf+8;
            rf = rf + 9;
            n_rf = n_rf + 1;
        elseif dems_ppi{1,11} == 2
            resp_sex_idx(j) = rm;
            resp_sex_idx(j+1) = rm+1;
            resp_sex_idx(j+2) = rm+2;
            resp_sex_idx(j+3) = rm+3;
            resp_sex_idx(j+4) = rm+4;
            resp_sex_idx(j+5) = rm+5;
            resp_sex_idx(j+6) = rm+6;
            resp_sex_idx(j+7) = rm+7;
            resp_sex_idx(j+8) = rm+8;
            rm = rm + 9;
            n_rm = n_rm + 1;
        end
        n_r = n_r + 1;
    elseif strcmp(dems_ppi{1,8}, 'NonResponder') 
       if dems_ppi{1,11} == 1
            resp_sex_idx(j) = nf;
            resp_sex_idx(j+1) = nf+1;
            resp_sex_idx(j+2) = nf+2;
            resp_sex_idx(j+3) = nf+3;
            resp_sex_idx(j+4) = nf+4;
            resp_sex_idx(j+5) = nf+5;
            resp_sex_idx(j+6) = nf+6;
            resp_sex_idx(j+7) = nf+7;
            resp_sex_idx(j+8) = nf+8;
            nf = nf + 9;
            n_nrf = n_nrf + 1;
        elseif dems_ppi{1,11} == 2
            resp_sex_idx(j) = nm;
            resp_sex_idx(j+1) = nm+1;
            resp_sex_idx(j+2) = nm+2;
            resp_sex_idx(j+3) = nm+3;
            resp_sex_idx(j+4) = nm+4;
            resp_sex_idx(j+5) = nm+5;
            resp_sex_idx(j+6) = nm+6;
            resp_sex_idx(j+7) = nm+7;
            resp_sex_idx(j+8) = nm+8;
            nm = nm + 9;
            n_nrm = n_nrm + 1;
       end
        n_nr = n_nr+ + 1;
    end
    j = j+9;
end

FC_Ft_patients = FC_Ft_patients(resp_sex_idx,:);

% Calculate similarities
FC_sim_pat = corr(FC_Ft_patients');

% Apply Fisher's transform
FC_sim_pat_Ft = atanh(FC_sim_pat);

% Visualize results
figure;
imagesc(FC_sim_pat_Ft)

% Calculate average similarities across different configurations of the
% cross-correlation matrices

% create logicals for indexing different effects
com_idx = ones(size(FC_sim_pat_Ft));
resp_idx = [ones(n_r*n_sessions*n_tasks, n_r*n_sessions*n_tasks) zeros(n_r*n_sessions*n_tasks, n_nr*n_sessions*n_tasks); zeros(n_nr*n_sessions*n_tasks, n_r*n_sessions*n_tasks) ones(n_nr*n_sessions*n_tasks, n_nr*n_sessions*n_tasks)]; % group effect
time_idx = repmat([1 0 0; 0 1 0; 0 0 1], n_p*n_tasks);     % time effect
sex_idx = [ones(n_rf*n_sessions*n_tasks, n_rf*n_sessions*n_tasks) zeros(n_rf*n_sessions*n_tasks, n_rm*n_sessions*n_tasks) ones(n_rf*n_sessions*n_tasks, n_nrf*n_sessions*n_tasks) zeros(n_rf*n_sessions*n_tasks, n_nrm*n_sessions*n_tasks); ...
    zeros(n_rm*n_sessions*n_tasks, n_rf*n_sessions*n_tasks) ones(n_rm*n_sessions*n_tasks, n_rm*n_sessions*n_tasks) zeros(n_rm*n_sessions*n_tasks, n_nrf*n_sessions*n_tasks) ones(n_rm*n_sessions*n_tasks, n_nrm*n_sessions*n_tasks); ...
    ones(n_nrf*n_sessions*n_tasks, n_rf*n_sessions*n_tasks) zeros(n_nrf*n_sessions*n_tasks, n_rm*n_sessions*n_tasks) ones(n_nrf*n_sessions*n_tasks, n_nrf*n_sessions*n_tasks) zeros(n_nrf*n_sessions*n_tasks, n_nrm*n_sessions*n_tasks); ...
    zeros(n_nrm*n_sessions*n_tasks, n_rf*n_sessions*n_tasks) ones(n_nrm*n_sessions*n_tasks, n_rm*n_sessions*n_tasks) zeros(n_nrm*n_sessions*n_tasks, n_nrf*n_sessions*n_tasks) ones(n_nrm*n_sessions*n_tasks, n_nrm*n_sessions*n_tasks)];
rt_idx = time_idx;      % response*time effect
rt_idx(1:n_r*n_sessions*n_tasks, n_r*n_sessions*n_tasks+1:end) = 0;
rt_idx(n_r*n_sessions*n_tasks+1:end,1:n_r*n_sessions*n_tasks) = 0;
rs_idx = [ones(n_rf*n_sessions*n_tasks, n_rf*n_sessions*n_tasks) zeros(n_rf*n_sessions*n_tasks, n_rm*n_sessions*n_tasks) zeros(n_rf*n_sessions*n_tasks, n_nrf*n_sessions*n_tasks) zeros(n_rf*n_sessions*n_tasks, n_nrm*n_sessions*n_tasks); ...
    zeros(n_rm*n_sessions*n_tasks, n_rf*n_sessions*n_tasks) ones(n_rm*n_sessions*n_tasks, n_rm*n_sessions*n_tasks) zeros(n_rm*n_sessions*n_tasks, n_nrf*n_sessions*n_tasks) zeros(n_rm*n_sessions*n_tasks, n_nrm*n_sessions*n_tasks); ...
    zeros(n_nrf*n_sessions*n_tasks, n_rf*n_sessions*n_tasks) zeros(n_nrf*n_sessions*n_tasks, n_rm*n_sessions*n_tasks) ones(n_nrf*n_sessions*n_tasks, n_nrf*n_sessions*n_tasks) zeros(n_nrf*n_sessions*n_tasks, n_nrm*n_sessions*n_tasks); ...
    zeros(n_nrm*n_sessions*n_tasks, n_rf*n_sessions*n_tasks) zeros(n_nrm*n_sessions*n_tasks, n_rm*n_sessions*n_tasks) zeros(n_nrm*n_sessions*n_tasks, n_nrf*n_sessions*n_tasks) ones(n_nrm*n_sessions*n_tasks, n_nrm*n_sessions*n_tasks)];
indiv_idx = zeros(size(FC_sim_pat_Ft));            % individual effect
pps = 1:n_sessions*n_tasks:n_p*n_sessions*n_tasks;
for ppi = 1:n_p
    indiv_idx(pps(ppi):pps(ppi)+8,pps(ppi):pps(ppi)+8) = 1;
end
ita_idx = zeros(size(FC_sim_pat_Ft));            % individual*task interaction
t_pps = 1:n_sessions:n_p*n_sessions*n_tasks;
for ppi = 1:n_p*n_tasks
    ita_idx(t_pps(ppi):t_pps(ppi)+2,t_pps(ppi):t_pps(ppi)+2) = 1;
end
iti_idx = zeros(size(FC_sim_pat_Ft));            % individual*time interaction
time_indiv = repmat([1 0 0; 0 1 0; 0 0 1], n_tasks);
pps = 1:n_sessions*n_tasks:n_pps*n_sessions*n_tasks;
for ppi = 1:n_p
    iti_idx(pps(ppi):pps(ppi)+8,pps(ppi):pps(ppi)+8) = time_indiv;
end


% remove the diagonal to prevent bias (the fewer cells you average over the
% higher the average will be if the diagonal is always 1)
com_idx(1:n_p*n_tasks*n_sessions+1:end) = 0;
resp_idx(1:n_p*n_tasks*n_sessions+1:end) = 0;
time_idx(1:n_p*n_tasks*n_sessions+1:end) = 0;
sex_idx(1:n_p*n_tasks*n_sessions+1:end) = 0;
rt_idx(1:n_p*n_tasks*n_sessions+1:end) = 0;
rs_idx(1:n_p*n_tasks*n_sessions+1:end) = 0;
indiv_idx(1:n_p*n_tasks*n_sessions+1:end) = 0;
ita_idx(1:n_p*n_tasks*n_sessions+1:end) = 0;
iti_idx(1:n_p*n_tasks*n_sessions+1:end) = 0;

% plot indexes to check they are correct (run lines one by one)
figure;
imagesc(com_idx)
imagesc(resp_idx)
imagesc(time_idx)
imagesc(sex_idx)
imagesc(rt_idx)
imagesc(rs_idx)
imagesc(indiv_idx)
imagesc(ita_idx)
imagesc(iti_idx)

% calculate similarities for different effects
sim_com = mean(mean(FC_sim_pat_Ft(logical(com_idx))));
sim_resp = mean(mean(FC_sim_pat_Ft(logical(resp_idx))));
sim_time = mean(mean(FC_sim_pat_Ft(logical(time_idx))));
sim_sex = mean(mean(FC_sim_pat_Ft(logical(sex_idx))));
sim_rt = mean(mean(FC_sim_pat_Ft(logical(rt_idx))));
sim_rs = mean(mean(FC_sim_pat_Ft(logical(rs_idx))));
sim_indiv = mean(mean(FC_sim_pat_Ft(logical(indiv_idx))));
sim_ita = mean(mean(FC_sim_pat_Ft(logical(ita_idx))));
sim_iti = mean(mean(FC_sim_pat_Ft(logical(iti_idx))));

% calculate normalized relative effects
% subtract baselines
sim_resp_rel = sim_resp - sim_com;
sim_time_rel = sim_time - sim_com;
sim_sex_rel = sim_sex - sim_com;
sim_rt_rel = sim_rt - sim_resp;  
sim_rs_rel = sim_rs - sim_sex;  % take largest main effect as baseline
sim_indiv_rs_rel = sim_indiv - sim_rs;  
sim_ita_indiv_rel = sim_ita - sim_indiv;
sim_iti_indiv_rel = sim_iti - sim_indiv;
 
% check if any effects are smaller than their baselines (will be negative
% in relative form)
sim_resp_rel
sim_time_rel
sim_sex_rel
sim_rt_rel
sim_rs_rel
sim_indiv_rs_rel
sim_iti_indiv_rel
sim_ita_indiv_rel

% set negative effects to zero
sim_time_rel = 0;
sim_rt_rel = 0;

% divide by total sum similarity
total_sim = sim_com + sim_resp_rel + sim_time_rel + sim_sex_rel + sim_rt_rel + sim_rs_rel + sim_indiv_rs_rel + sim_ita_indiv_rel + sim_iti_indiv_rel;
sim_com_norm_rel = sim_com/total_sim;
sim_resp_norm_rel = sim_resp_rel/total_sim;
sim_time_norm_rel = sim_time_rel/total_sim;
sim_sex_norm_rel = sim_sex_rel/total_sim;
sim_rt_norm_rel = sim_rt_rel/total_sim;
sim_rs_norm_rel = sim_rs_rel/total_sim;
sim_indiv_norm_rel = sim_indiv_rs_rel/total_sim;
sim_ita_norm_rel = sim_ita_indiv_rel/total_sim;
sim_iti_norm_rel = sim_iti_indiv_rel/total_sim;

% create bar graphs of absolute and normalized relative similarity
sim_all = [sim_com; sim_resp; sim_time; sim_sex; sim_rt; sim_rs; sim_indiv; sim_iti; sim_ita];
bar(sim_all)
sim_all_rel = [sim_com_norm_rel, sim_resp_norm_rel, sim_time_norm_rel, sim_sex_norm_rel, sim_rt_norm_rel, sim_rs_norm_rel, sim_indiv_norm_rel, sim_iti_norm_rel, sim_ita_norm_rel; sim_com_norm_rel, sim_resp_norm_rel, sim_time_norm_rel, sim_sex_norm_rel, sim_rt_norm_rel, sim_rs_norm_rel, sim_indiv_norm_rel, sim_iti_norm_rel, sim_ita_norm_rel];
bar(sim_all_rel, 'stacked')

% Calculate average similarities across different configurations
% of the cross-correlation matrices for each individual separately &
% perform t-tests
indiv_sim_mat = zeros(n_p,9);
for ppi = 1:n_p
    indiv_mat = FC_sim_pat_Ft(pps(ppi):pps(ppi)+8,:);
    indiv_sim_mat(ppi,1) = mean(mean(indiv_mat(logical(com_idx(pps(ppi):pps(ppi)+8,:)))));
    indiv_sim_mat(ppi,2) = mean(mean(indiv_mat(logical(resp_idx(pps(ppi):pps(ppi)+8,:)))));
    indiv_sim_mat(ppi,3) = mean(mean(indiv_mat(logical(time_idx(pps(ppi):pps(ppi)+8,:)))));
    indiv_sim_mat(ppi,4) = mean(mean(indiv_mat(logical(sex_idx(pps(ppi):pps(ppi)+8,:)))));
    indiv_sim_mat(ppi,5) = mean(mean(indiv_mat(logical(rt_idx(pps(ppi):pps(ppi)+8,:)))));
    indiv_sim_mat(ppi,6) = mean(mean(indiv_mat(logical(rs_idx(pps(ppi):pps(ppi)+8,:)))));
    indiv_sim_mat(ppi,7) = mean(mean(indiv_mat(logical(indiv_idx(pps(ppi):pps(ppi)+8,:)))));
    indiv_sim_mat(ppi,8) = mean(mean(indiv_mat(logical(iti_idx(pps(ppi):pps(ppi)+8,:)))));
    indiv_sim_mat(ppi,9) = mean(mean(indiv_mat(logical(ita_idx(pps(ppi):pps(ppi)+8,:)))));
end

    
% perform t-tests
t_stats = zeros(13,8);
comparisons = [1,2;1,3;1,4;2,3;2,4;3,4;2,5;4,6;5,6;6,7;7,8;7,9;8,9];  % MAKE SURE TO USE THE RIGHT BASELINE FOR THE INTERACTION EFFECTS - define columns we want to compare through planned contrasts
n_perm = 1000;
j = 1;
for comp = 1:length(comparisons)
    xi = comparisons(comp,1);
    yi = comparisons(comp,2);

    [h,p,ci,stats] = ttest(indiv_sim_mat(:,xi),indiv_sim_mat(:,yi), 'tail', 'both', 'Alpha', 0.05);
    t_stats(j,1) = stats.tstat;
    t_stats(j,2) = stats.df;
    t_stats(j,3) = stats.sd;
    t_stats(j,4) = ci(1);
    t_stats(j,5) = ci(2);
    t_perm = zeros(1,n_perm);
    for perm = 1:n_perm
        shuffled = zeros(size(indiv_sim_mat(:,[xi,yi])));
        for ppi = 1:n_c
            shuffled(ppi,:) = shuffle(indiv_sim_mat(ppi, [xi,yi]));
        end
        [h,p,ci,stats] = ttest(shuffled(:,1),shuffled(:,2), 'tail', 'both', 'Alpha', 0.05);
        t_perm(perm) = stats.tstat;
    end
    t_stats(j,6) = sum(abs(t_perm) > abs(t_stats(j,1)))/n_perm;  % calculate proportion of t-values from permutation test that are more extreme than the observed t-value
    
    % calculate Cohen's d
    indiv_diff = indiv_sim_mat(:,yi) - indiv_sim_mat(:,xi);
    t_stats(j,8) = mean(indiv_diff)/std(indiv_diff);
    j = j+1;
end

% apply fdr correction
[p_fdr, t_stats(:,7)] = fdr(t_stats(:,6), 0.05);

% turn statistical results in comprehensible table
patients_stats = array2table(t_stats);
patients_stats.Properties.VariableNames = {'t_value' 'DF' 'SD' 'lower_CI_limit' 'upper_CI_limit' 'p_uncorrected' 'sig_after_FDR_correction' 'Cohens_d'};

% save table
cd([REDACTED])
writetable(patients_stats, 't_tests_patients_expanded.xlsx');


% Perform independent samples t-tests for selected effects
extra_t_stats = zeros(3,8);
effects = [2,7,8];  % we want to compare the MDD effect and individual*time interaction across patients and controls
n_perm = 1000;
j = 1;
for eff = 1:length(effects)
    effect = effects(eff);
    X1 = indiv_sim_mat(1:n_c, effect);
    X2 = indiv_sim_mat(n_c+1:end, effect);

    [h,p,ci,stats] = ttest2(X1,X2, 'tail', 'both', 'Alpha', 0.05);
    extra_t_stats(j,1) = stats.tstat;
    extra_t_stats(j,2) = stats.df;
    extra_t_stats(j,3) = stats.sd;
    extra_t_stats(j,4) = ci(1);
    extra_t_stats(j,5) = ci(2);
    t_perm = zeros(1,n_perm);
    for perm = 1:n_perm
        shuffled = shuffle([X1;X2]);
        X1_shuffled = shuffled(1:n_c);
        X2_shuffled = shuffled(n_c+1:end);

        [h,p,ci,stats] = ttest2(X1_shuffled,X2_shuffled, 'tail', 'both', 'Alpha', 0.05);
        t_perm(perm) = stats.tstat;
    end
    extra_t_stats(j,6) = sum(abs(t_perm) > abs(extra_t_stats(j,1)))/n_perm;  % calculate proportion of t-values from permutation test that are more extreme than the observed t-value
    
    % calculate Cohen's d
    SD_pooled = sqrt((std(X1)^2 + std(X2)^2)/2);
    extra_t_stats(j,8) = (mean(X1)-mean(X2))/SD_pooled;
    j = j+1;
end

% apply fdr correction
[p_fdr, extra_t_stats(:,7)] = fdr(extra_t_stats(:,6), 0.05);

% turn statistical results in comprehensible table
controls_patients_extra_stats = array2table(extra_t_stats);
controls_patients_extra_stats.Properties.VariableNames = {'t_value' 'DF' 'SD' 'lower_CI_limit' 'upper_CI_limit' 'p_uncorrected' 'sig_after_FDR_correction' 'Cohens_d'};


%% Nicer graphs
% bar with SEM error bars
sim_diff = [mean(indiv_sim_mat(:,1)), mean(indiv_sim_mat(:,3)), mean(indiv_sim_mat(:,1)), mean(indiv_sim_mat(:,5)), mean(indiv_sim_mat(:,4)), mean(indiv_sim_mat(:,6)), mean(indiv_sim_mat(:,7)), mean(indiv_sim_mat(:,7))];
figure;
bar(mean(indiv_sim_mat), 'FaceColor', [0.3 0.3 0.3])
hold on
bar(2:9, sim_diff, 'FaceColor', [0.7 0.7 0.7])
errorbar(mean(indiv_sim_mat), std(indiv_sim_mat)/sqrt(length(indiv_sim_mat)), 'k', 'LineStyle', 'none')
set(gca,'XTickLabel',{'Common', 'Response', 'Time', 'Sex', 'Response*time', 'Response*sex', 'Individual', 'Individual*time', 'Individual*task'}, 'FontSize', 14);
ylabel('Average similarity z(r)');
plot([1.4, 4.4], [mean(indiv_sim_mat(:,1)), mean(indiv_sim_mat(:,1))], '--r')
plot([4.4, 6.4], [mean(indiv_sim_mat(:,4)), mean(indiv_sim_mat(:,4))], '--r')
plot([6.4, 7.4], [mean(indiv_sim_mat(:,6)), mean(indiv_sim_mat(:,6))], '--r')
plot([7.4, 9.4], [mean(indiv_sim_mat(:,7)), mean(indiv_sim_mat(:,7))], '--r')
plot([1,1,2,2], [0.275, 0.3, 0.3, 0.275], 'k')
text(1.425, 0.325, '\ast', 'FontSize', 24);  % add significance stars
plot([2,2,3,3], [0.325, 0.35, 0.35, 0.325], 'k')
text(2.425, 0.375, '\ast', 'FontSize', 24);  % add significance stars
plot([1,1,4,4], [0.425, 0.45, 0.45, 0.425], 'k')
text(2.425, 0.475, '\ast', 'FontSize', 24);  % add significance stars
plot([3,3,4,4], [0.275, 0.3, 0.3, 0.275], 'k')
text(3.425, 0.325, '\ast', 'FontSize', 24);  % add significance stars
plot([5,5,6,6], [0.275, 0.3, 0.3, 0.275], 'k')
text(5.425, 0.325, '\ast', 'FontSize', 24);  % add significance stars
plot([4,4,6,6], [0.325, 0.35, 0.35, 0.325], 'k')
text(5, 0.375, '\ast', 'FontSize', 24);  % add significance stars
plot([2,2,5,5], [0.375, 0.4, 0.4, 0.375], 'k')
text(3.5, 0.425, '\ast', 'FontSize', 24);  % add significance stars
plot([6,6,7,7], [0.475, 0.5, 0.5, 0.475], 'k')
text(6.425, 0.525, '\ast', 'FontSize', 24);  % add significance stars
plot([7,7,8,8], [0.525, 0.55, 0.55, 0.525], 'k')
text(7.425, 0.575, '\ast', 'FontSize', 24);  % add significance stars
plot([8,8,9,9], [0.575, 0.6, 0.6, 0.575], 'k')
text(8.425, 0.625, '\ast', 'FontSize', 24);  % add significance stars
plot([7,7,9,9], [0.625, 0.65, 0.65, 0.625], 'k')
text(8, 0.675, '\ast', 'FontSize', 24);  % add significance stars
ylim([0, 0.85])
set(gcf,'color','white')
xtickangle(90)
set(gcf,'Position',[1000 918 350 420]) 
cd([REDACTED])
saveas(gcf,'Sim_Bar_P_expanded.tiff')

% stacked bar graph
figure;
ba = bar([1,nan], sim_all_rel(:,[1,2,4,6,7,8,9]), 'stacked', 'Barwidth', 0.2, 'Facecolor', 'flat')
ba(1).CData = [1 1 1];
ba(2).CData = [1 1 1]*0.9;
ba(3).CData = [1 1 1]*0.7;
ba(4).CData = [1 1 1]*0.5;
ba(5).CData = [1 1 1]*0.4;
ba(6).CData = [1 1 1]*0.6;
ba(7).CData = [0 0 0];
ylabel('Normalized relative effect magnitude', 'FontSize', 16);
xlim([0.85, 1.5])
yd = get(ba, 'YData');
yjob = {'Common', 'Resp', 'Sex', 'Resp*sex', 'Individual', 'Indiv*time', 'Indiv*task'};
barbase = cumsum([0 sim_all_rel(1,[1,2,4,6,7,8])],2);
joblblpos = sim_all_rel(1,[1,2,4,6,7,8,9])/2 + barbase;
lblbot = joblblpos(2);
lbltop = joblblpos(4);
joblblpos(2) = joblblpos(2)-0.1;
joblblpos(4) = joblblpos(4)+0.1;
text(repmat(1.35,1,7), joblblpos, yjob, 'HorizontalAlignment','center', 'FontSize', 14)
hold on
plot([1.1, 1.15], [joblblpos(1) joblblpos(1)], '-k')
plot([1.1, 1.2], [lblbot joblblpos(2)], '-k')
plot([1.1, 1.25], [joblblpos(3) joblblpos(3)], '-k')
plot([1.1, 1.15], [lbltop joblblpos(4)], '-k')
plot([1.1, 1.15], [joblblpos(5) joblblpos(5)], '-k')
plot([1.1, 1.15], [joblblpos(6) joblblpos(6)], '-k')
plot([1.1, 1.15], [joblblpos(7) joblblpos(7)], '-k')
set(gca,'XTick', [])
set(gcf,'color','white')
set(gca, 'box', 'off')
set(gcf,'Position',[1000 918 150 420]) 
cd([REDACTED])
saveas(gcf,'Norm_Mag_P_expanded_withBox.tiff')

% create custom colour map that is more colourblind friendly
vex = [0; 100];
hex = ['#cc5200'; '#ffffff'];
raw = sscanf(hex', '#%2x%2x%2x', [3,size(hex,1)]).' / 255;
N = 64;
map = interp1(vex,raw,linspace(100,0,N), 'pchip');

% similarity matrix
figure;
imagesc(FC_sim_pat_Ft)
colormap(map)
c = colorbar;
c.Label.String = 'Similarity z(r)';
c.FontSize = 16;
set(gca,'XTick', [])
set(gca,'YTick', [])
set(gcf,'color','white')
cd([REDACTED])
saveas(gcf,'Sim_Mat_P_expanded.tiff')

interp1([0; 50; 100], [sscanf(['#cc5200'; '#ffffff'; '#581845']', '#%2x%2x%2x', [3,3]).' / 255], linspace(100,0,64), 'pchip')
#CBC3E3
#430059
#45015c

#9e8fcb
#a278b3

interp1([0; 50; 100], [sscanf(['#45015c'; '#bf99cf'; '#ddc5e6']', '#%2x%2x%2x', [3,3]).' / 255], linspace(100,0,64), 'pchip');
