# Supplementary material for: Large Individual Differences in Functional Connectivity in the Context of Major Depression and Antidepressant Pharmacotherapy
Source: eNeuro. 2024 Jun 6;11(6):ENEURO.0286-23.2024. doi: 10.1523/ENEURO.0286-23.2024 (PMC11163402; doi:10.1523/ENEURO.0286-23.2024)
Supplement: Analysis scripts — Download Analysis scripts, ZIP file. [file eneuro-11-ENEURO.0286-23.2024-s002.zip › code/extract_dems.m]

%%%%%%% extract demographic data for sample %%%%%%%%%%

%% load in demographic data from excel
[num, txt, dems] = xlsread([REDACTED],'A1:AH324');

% select only participants we have in our data, create separate lists for
% controls and patients
dems_con = cell(length(cpp_list)+1, size(dems,2));
dems_con(1,:) = dems(1,:);
dems_pat = cell(length(ppp_list)+1, size(dems,2));
dems_pat(1,:) = dems(1,:);
j = 2; 
k = 2;
for rowi = 2:length(dems)
    pp_ID = dems{rowi,1}(7:end);
    if any(strcmp(pp_ID, cpp_list))
        dems_con(j,:) = dems(rowi,:);
        j = j+1;
    end
    if any(strcmp(pp_ID, ppp_list))
        dems_pat(k,:) = dems(rowi,:);
        k = k+1;
    end
end

%% Get summary of demographics

% separate data from labels at the top
con_data = cell2table(dems_con(2:end,:));
pat_data = cell2table(dems_pat(2:end,:));

% age
mean_age_controls = mean(table2array(con_data(:,10)))
sd_age_controls = std(table2array(con_data(:,10)))
min_age_controls = min(table2array(con_data(:,10)))
max_age_controls = max(table2array(con_data(:,10)))
mean_age_patients = mean(table2array(pat_data(:,10)))
sd_age_patients = std(table2array(pat_data(:,10)))
min_age_patients = min(table2array(pat_data(:,10)))
max_age_patients = max(table2array(pat_data(:,10)))

% education
mean_edu_controls = mean(table2array(con_data(:,12)))
sd_edu_controls = std(table2array(con_data(:,12)))
mean_edu_patients = mean(table2array(pat_data(:,12)))
sd_edu_patients = std(table2array(pat_data(:,12)))

% sex
n_male_controls = sum(table2array(con_data(:,11)) == 2)
n_female_controls = sum(table2array(con_data(:,11)) == 1)

n_male_patients = sum(table2array(pat_data(:,11)) == 2)
n_female_patients = sum(table2array(pat_data(:,11)) == 1)

% response status at 8 weeks - patients only
n_resp = 0;
n_nresp = 0;
n_male_resp = 0;
n_female_resp = 0;
n_male_nresp = 0;
n_female_nresp = 0;
for ppi = 2:length(dems_pat)
    if strcmp(dems_pat{ppi,8}, 'Responder')
        n_resp = n_resp+1;
        if dems_pat{ppi,11} == 1
            n_female_resp = n_female_resp + 1;
        elseif dems_pat{ppi,11} == 2
            n_male_resp = n_male_resp + 1;
        end
    elseif strcmp(dems_pat{ppi,8}, 'NonResponder')
        n_nresp = n_nresp+1;
        if dems_pat{ppi,11} == 1
            n_female_nresp = n_female_nresp + 1;
        elseif dems_pat{ppi,11} == 2
            n_male_nresp = n_male_nresp + 1;
        end
    end
end

n_resp
n_nresp
n_male_resp
n_female_resp
n_male_nresp 
n_female_nresp 

%% sort participants based on sex within groups
pat_data_sexsort = sortrows(pat_data,11);
con_data_sexsort = sortrows(con_data,11);

% age
age_fp = table2array(pat_data_sexsort(1:n_female_patients,10));
mean(age_fp) 
min(age_fp)
max(age_fp)
std(age_fp)/sqrt(length(age_fp))

age_mp = table2array(pat_data_sexsort(n_female_patients+1:end,10));
mean(age_mp) 
min(age_mp)
max(age_mp)
std(age_mp)/sqrt(length(age_mp))

age_fc = table2array(con_data_sexsort(1:n_female_controls,10));
mean(age_fc) 
min(age_fc)
max(age_fc)
std(age_fc)/sqrt(length(age_fc))

age_mc = table2array(con_data_sexsort(n_female_controls+1:end,10));
mean(age_mc) 
min(age_mc)
max(age_mc)
std(age_mc)/sqrt(length(age_mc))

factors = cell(2,1);
factors{1} = [repmat(1,n_p,1); repmat(2,n_c,1)];
factors{2} = [repmat(1,n_female_patients,1); repmat(2,n_male_patients,1); repmat(1,n_female_controls,1); repmat(2,n_male_controls,1)];
[p,t,stats] = anovan([age_fp; age_mp; age_fc; age_mc], factors, 'model', 'interaction');

% education
edu_fp = table2array(pat_data_sexsort(1:n_female_patients,12));
mean(edu_fp) 
min(edu_fp)
max(edu_fp)
std(edu_fp)/sqrt(length(edu_fp))

edu_mp = table2array(pat_data_sexsort(n_female_patients+1:end,12));
mean(edu_mp) 
min(edu_mp)
max(edu_mp)
std(edu_mp)/sqrt(length(edu_mp))

edu_fc = table2array(con_data_sexsort(1:n_female_controls,12));
mean(edu_fc) 
min(edu_fc)
max(edu_fc)
std(edu_fc)/sqrt(length(edu_fc))

edu_mc = table2array(con_data_sexsort(n_female_controls+1:end,12));
mean(edu_mc) 
min(edu_mc)
max(edu_mc)
std(edu_mc)/sqrt(length(edu_mc))

[p,t,stats] = anovan([edu_fp; edu_mp; edu_fc; edu_mc], factors, 'model', 'interaction');


% race/ethnicity
race_fp = table2array(pat_data_sexsort(1:n_female_patients,18:33));
for coli = 1:size(race_fp,2)
    sum(race_fp(:,coli))
end

race_mp = table2array(pat_data_sexsort(n_female_patients+1:end,18:33));
for coli = 1:size(race_mp,2)
    sum(race_mp(:,coli))
end

race_fc = table2array(con_data_sexsort(1:n_female_controls,18:33));
for coli = 1:size(race_fc,2)
    sum(race_fc(:,coli))
end

race_mc = table2array(con_data_sexsort(n_female_controls+1:end,18:33));
for coli = 1:size(race_mc,2)
    sum(race_mc(:,coli))
end


% site 
n_cam = 0;
n_mcu = 0;
n_qns = 0;
n_tgh = 0;
n_ubc = 0;
n_uca = 0;
site_fp = table2array(pat_data_sexsort(1:n_female_patients,5));
for rowi = 1:size(site_fp,1)
    if site_fp{rowi} == 'CAM'
        n_cam = n_cam + 1;
    elseif site_fp{rowi} == 'MCU'
        n_mcu = n_mcu + 1;
    elseif site_fp{rowi} == 'QNS'
        n_qns = n_qns + 1;
    elseif site_fp{rowi} == 'TGH'
        n_tgh = n_tgh + 1;
    elseif site_fp{rowi} == 'UBC'
        n_ubc = n_ubc + 1;
    elseif site_fp{rowi} == 'UCA'
        n_uca = n_uca + 1;
    end
end
n_cam 
n_mcu 
n_qns 
n_tgh 
n_ubc 
n_uca

n_cam = 0;
n_mcu = 0;
n_qns = 0;
n_tgh = 0;
n_ubc = 0;
n_uca = 0;
site_mp = table2array(pat_data_sexsort(n_female_patients+1:end,5));
for rowi = 1:size(site_mp,1)
    if site_mp{rowi} == 'CAM'
        n_cam = n_cam + 1;
    elseif site_mp{rowi} == 'MCU'
        n_mcu = n_mcu + 1;
    elseif site_mp{rowi} == 'QNS'
        n_qns = n_qns + 1;
    elseif site_mp{rowi} == 'TGH'
        n_tgh = n_tgh + 1;
    elseif site_mp{rowi} == 'UBC'
        n_ubc = n_ubc + 1;
    elseif site_mp{rowi} == 'UCA'
        n_uca = n_uca + 1;
    end
end
n_cam 
n_mcu 
n_qns 
n_tgh 
n_ubc 
n_uca


n_cam = 0;
n_mcu = 0;
n_qns = 0;
n_tgh = 0;
n_ubc = 0;
n_uca = 0;
site_fc = table2array(con_data_sexsort(1:n_female_controls,5));
for rowi = 1:size(site_fc,1)
    if site_fc{rowi} == 'CAM'
        n_cam = n_cam + 1;
    elseif site_fc{rowi} == 'MCU'
        n_mcu = n_mcu + 1;
    elseif site_fc{rowi} == 'QNS'
        n_qns = n_qns + 1;
    elseif site_fc{rowi} == 'TGH'
        n_tgh = n_tgh + 1;
    elseif site_fc{rowi} == 'UBC'
        n_ubc = n_ubc + 1;
    elseif site_fc{rowi} == 'UCA'
        n_uca = n_uca + 1;
    end
end
n_cam 
n_mcu 
n_qns 
n_tgh 
n_ubc 
n_uca


n_cam = 0;
n_mcu = 0;
n_qns = 0;
n_tgh = 0;
n_ubc = 0;
n_uca = 0;
site_mc = table2array(con_data_sexsort(n_female_controls+1:end,5));
for rowi = 1:size(site_mc,1)
    if site_mc{rowi} == 'CAM'
        n_cam = n_cam + 1;
    elseif site_mc{rowi} == 'MCU'
        n_mcu = n_mcu + 1;
    elseif site_mc{rowi} == 'QNS'
        n_qns = n_qns + 1;
    elseif site_mc{rowi} == 'TGH'
        n_tgh = n_tgh + 1;
    elseif site_mc{rowi} == 'UBC'
        n_ubc = n_ubc + 1;
    elseif site_mc{rowi} == 'UCA'
        n_uca = n_uca + 1;
    end
end
n_cam 
n_mcu 
n_qns 
n_tgh 
n_ubc 
n_uca


% handedness
hand_fp = table2array(pat_data_sexsort(1:n_female_patients,14));
sum(hand_fp == 1)
sum(hand_fp == 2)
sum(hand_fp == 3)

hand_mp = table2array(pat_data_sexsort(n_female_patients+1:end,14));
sum(hand_mp == 1)
sum(hand_mp == 2)
sum(hand_mp == 3)

hand_fc = table2array(con_data_sexsort(1:n_female_controls,14));
sum(hand_fc == 1)
sum(hand_fc == 2)
sum(hand_fc == 3)

hand_mc = table2array(con_data_sexsort(n_female_controls+1:end,14));
sum(hand_mc == 1)
sum(hand_mc == 2)
sum(hand_mc == 3)


% marital status
mar_fp = table2array(pat_data_sexsort(1:n_female_patients,17));
sum(mar_fp == 1)
sum(mar_fp == 2)
sum(mar_fp == 3)
sum(mar_fp == 4)
sum(mar_fp == 5)
sum(mar_fp == 6)

mar_mp = table2array(pat_data_sexsort(n_female_patients+1:end,17));
sum(mar_mp == 1)
sum(mar_mp == 2)
sum(mar_mp == 3)
sum(mar_mp == 4)
sum(mar_mp == 5)
sum(mar_mp == 6)

mar_fc = table2array(con_data_sexsort(1:n_female_controls,17));
sum(mar_fc == 1)
sum(mar_fc == 2)
sum(mar_fc == 3)
sum(mar_fc == 4)
sum(mar_fc == 5)
sum(mar_fc == 6)

mar_mc = table2array(con_data_sexsort(n_female_controls+1:end,17));
sum(mar_mc == 1)
sum(mar_mc == 2)
sum(mar_mc == 3)
sum(mar_mc == 4)
sum(mar_mc == 5)
sum(mar_mc == 6)


%% patient demographics broken down based on response and sex
data_respsort = sortrows(pat_data,8);
resp = data_respsort(n_nresp+1:end,:);
nresp = data_respsort(1:n_nresp,:);

% sort based on sex
resp_data_sexsort = sortrows(resp,11);
nresp_data_sexsort = sortrows(nresp,11);

% age
age_fr = table2array(resp_data_sexsort(1:n_female_resp,10));
mean(age_fr) 
min(age_fr)
max(age_fr)
std(age_fr)/sqrt(length(age_fr))

age_mr = table2array(resp_data_sexsort(n_female_resp+1:end,10));
mean(age_mr) 
min(age_mr)
max(age_mr)
std(age_mr)/sqrt(length(age_mr))

age_fnr = table2array(nresp_data_sexsort(1:n_female_nresp,10));
mean(age_fnr) 
min(age_fnr)
max(age_fnr)
std(age_fnr)/sqrt(length(age_fnr))

age_mnr = table2array(nresp_data_sexsort(n_female_nresp+1:end,10));
mean(age_mnr) 
min(age_mnr)
max(age_mnr)
std(age_mnr)/sqrt(length(age_mnr))

factors = cell(2,1);
factors{1} = [repmat(1,n_resp,1); repmat(2,n_nresp,1)];
factors{2} = [repmat(1,n_female_resp,1); repmat(2,n_male_resp,1); repmat(1,n_female_nresp,1); repmat(2,n_male_nresp,1)];
[p,t,stats] = anovan([age_fr; age_mr; age_fnr; age_mnr], factors, 'model', 'interaction');


% education
edu_fr = table2array(resp_data_sexsort(1:n_female_resp,12));
mean(edu_fr) 
min(edu_fr)
max(edu_fr)
std(edu_fr)/sqrt(length(edu_fr))

edu_mr = table2array(resp_data_sexsort(n_female_resp+1:end,12));
mean(edu_mr) 
min(edu_mr)
max(edu_mr)
std(edu_mr)/sqrt(length(edu_mr))

edu_fnr = table2array(nresp_data_sexsort(1:n_female_nresp,12));
mean(edu_fnr) 
min(edu_fnr)
max(edu_fnr)
std(edu_fnr)/sqrt(length(edu_fnr))

edu_mnr = table2array(nresp_data_sexsort(n_female_nresp+1:end,12));
mean(edu_mnr) 
min(edu_mnr)
max(edu_mnr)
std(edu_mnr)/sqrt(length(edu_mnr))

[p,t,stats] = anovan([edu_fr; edu_mr; edu_fnr; edu_mnr], factors, 'model', 'interaction');


% race/ethnicity
race_fr = table2array(resp_data_sexsort(1:n_female_resp,18:33));
for coli = 1:size(race_fr,2)
    sum(race_fr(:,coli))
end

race_mr = table2array(resp_data_sexsort(n_female_resp+1:end,18:33));
for coli = 1:size(race_mr,2)
    sum(race_mr(:,coli))
end

race_fnr = table2array(nresp_data_sexsort(1:n_female_nresp,18:33));
for coli = 1:size(race_fnr,2)
    sum(race_fnr(:,coli))
end

race_mnr = table2array(nresp_data_sexsort(n_female_nresp+1:end,18:33));
for coli = 1:size(race_mnr,2)
    sum(race_mnr(:,coli))
end


% site 
n_cam = 0;
n_mcu = 0;
n_qns = 0;
n_tgh = 0;
n_ubc = 0;
n_uca = 0;
site_fr = table2array(resp_data_sexsort(1:n_female_resp,5));
for rowi = 1:size(site_fr,1)
    if site_fr{rowi} == 'CAM'
        n_cam = n_cam + 1;
    elseif site_fr{rowi} == 'MCU'
        n_mcu = n_mcu + 1;
    elseif site_fr{rowi} == 'QNS'
        n_qns = n_qns + 1;
    elseif site_fr{rowi} == 'TGH'
        n_tgh = n_tgh + 1;
    elseif site_fr{rowi} == 'UBC'
        n_ubc = n_ubc + 1;
    elseif site_fr{rowi} == 'UCA'
        n_uca = n_uca + 1;
    end
end
n_cam 
n_mcu 
n_qns 
n_tgh 
n_ubc 
n_uca

n_cam = 0;
n_mcu = 0;
n_qns = 0;
n_tgh = 0;
n_ubc = 0;
n_uca = 0;
site_mr = table2array(resp_data_sexsort(n_female_resp+1:end,5));
for rowi = 1:size(site_mr,1)
    if site_mr{rowi} == 'CAM'
        n_cam = n_cam + 1;
    elseif site_mr{rowi} == 'MCU'
        n_mcu = n_mcu + 1;
    elseif site_mr{rowi} == 'QNS'
        n_qns = n_qns + 1;
    elseif site_mr{rowi} == 'TGH'
        n_tgh = n_tgh + 1;
    elseif site_mr{rowi} == 'UBC'
        n_ubc = n_ubc + 1;
    elseif site_mr{rowi} == 'UCA'
        n_uca = n_uca + 1;
    end
end
n_cam 
n_mcu 
n_qns 
n_tgh 
n_ubc 
n_uca


n_cam = 0;
n_mcu = 0;
n_qns = 0;
n_tgh = 0;
n_ubc = 0;
n_uca = 0;
site_fnr = table2array(nresp_data_sexsort(1:n_female_nresp,5));
for rowi = 1:size(site_fnr,1)
    if site_fnr{rowi} == 'CAM'
        n_cam = n_cam + 1;
    elseif site_fnr{rowi} == 'MCU'
        n_mcu = n_mcu + 1;
    elseif site_fnr{rowi} == 'QNS'
        n_qns = n_qns + 1;
    elseif site_fnr{rowi} == 'TGH'
        n_tgh = n_tgh + 1;
    elseif site_fnr{rowi} == 'UBC'
        n_ubc = n_ubc + 1;
    elseif site_fnr{rowi} == 'UCA'
        n_uca = n_uca + 1;
    end
end
n_cam 
n_mcu 
n_qns 
n_tgh 
n_ubc 
n_uca


n_cam = 0;
n_mcu = 0;
n_qns = 0;
n_tgh = 0;
n_ubc = 0;
n_uca = 0;
site_mnr = table2array(nresp_data_sexsort(n_female_nresp+1:end,5));
for rowi = 1:size(site_mnr,1)
    if site_mnr{rowi} == 'CAM'
        n_cam = n_cam + 1;
    elseif site_mnr{rowi} == 'MCU'
        n_mcu = n_mcu + 1;
    elseif site_mnr{rowi} == 'QNS'
        n_qns = n_qns + 1;
    elseif site_mnr{rowi} == 'TGH'
        n_tgh = n_tgh + 1;
    elseif site_mnr{rowi} == 'UBC'
        n_ubc = n_ubc + 1;
    elseif site_mnr{rowi} == 'UCA'
        n_uca = n_uca + 1;
    end
end
n_cam 
n_mcu 
n_qns 
n_tgh 
n_ubc 
n_uca


% handedness
hand_fr = table2array(resp_data_sexsort(1:n_female_resp,14));
sum(hand_fr == 1)
sum(hand_fr == 2)
sum(hand_fr == 3)

hand_mr = table2array(resp_data_sexsort(n_female_resp+1:end,14));
sum(hand_mr == 1)
sum(hand_mr == 2)
sum(hand_mr == 3)

hand_fnr = table2array(nresp_data_sexsort(1:n_female_nresp,14));
sum(hand_fnr == 1)
sum(hand_fnr == 2)
sum(hand_fnr == 3)

hand_mnr = table2array(nresp_data_sexsort(n_female_nresp+1:end,14));
sum(hand_mnr == 1)
sum(hand_mnr == 2)
sum(hand_mnr == 3)


% marital status
mar_fr = table2array(resp_data_sexsort(1:n_female_resp,17));
sum(mar_fr == 1)
sum(mar_fr == 2)
sum(mar_fr == 3)
sum(mar_fr == 4)
sum(mar_fr == 5)
sum(mar_fr == 6)

mar_mr = table2array(resp_data_sexsort(n_female_resp+1:end,17));
sum(mar_mr == 1)
sum(mar_mr == 2)
sum(mar_mr == 3)
sum(mar_mr == 4)
sum(mar_mr == 5)
sum(mar_mr == 6)

mar_fnr = table2array(nresp_data_sexsort(1:n_female_nresp,17));
sum(mar_fnr == 1)
sum(mar_fnr == 2)
sum(mar_fnr == 3)
sum(mar_fnr == 4)
sum(mar_fnr == 5)
sum(mar_fnr == 6)

mar_mnr = table2array(nresp_data_sexsort(n_female_nresp+1:end,17));
sum(mar_mnr == 1)
sum(mar_mnr == 2)
sum(mar_mnr == 3)
sum(mar_mnr == 4)
sum(mar_mnr == 5)
sum(mar_mnr == 6)


%% %% load in clinical data from excel
[num, txt, clinical] = xlsread([REDACTED],'A1:L1285');

% select only patients we have in our data, create separate lists for
% responders and non-responders
clin_resp = cell(n_resp+1, size(clinical,2));
clin_resp(1,:) = clinical(1,:);
clin_nresp = cell(n_nresp+1, size(clinical,2));
clin_nresp(1,:) = clinical(1,:);
j = 2; 
k = 2;
for rowi = 2:length(clinical)
    pp_ID = clinical{rowi,1}(7:end);
    if any(strcmp(pp_ID, ppp_list))
        if strcmp(clinical{rowi,10}, 'Responder') & (strcmp(clinical{rowi,7}, 'Baseline') | strcmp(clinical{rowi,7}, 'Week 2') | strcmp(clinical{rowi,7}, 'Week 8'))
            clin_resp(j,:) = clinical(rowi,:);
            j = j+1;
        elseif strcmp(clinical{rowi,10}, 'NonResponder') & (strcmp(clinical{rowi,7}, 'Baseline') | strcmp(clinical{rowi,7}, 'Week 2') | strcmp(clinical{rowi,7}, 'Week 8'))
            clin_nresp(k,:) = clinical(rowi,:);
            k = k+1;
        end
    end
end

% extract MADRS scores
MADRS_resp = cell(n_resp, 5);
MADRS_nresp = cell(n_nresp,5);
j = 1;
k = 1;

for rowi = 2:length(clin_resp)
    if strcmp(clin_resp{rowi,7}, 'Baseline')
        MADRS_resp{j,3} = clin_resp{rowi,12};
    elseif strcmp(clin_resp{rowi,7}, 'Week 2')
        MADRS_resp{j,4} = clin_resp{rowi,12};
    elseif strcmp(clin_resp{rowi,7}, 'Week 8')
        MADRS_resp{j,5} = clin_resp{rowi,12};
    end
    if strcmp(clin_resp{rowi,1}, clin_resp{rowi-1,1}) & strcmp(clin_resp{rowi,1}, clin_resp{rowi-2,1})
        MADRS_resp{j,1} = clin_resp{rowi,1};
        MADRS_resp{j,2} = clin_resp{rowi,5};
        j = j+1;
    end
end
        
for rowi = 2:length(clin_nresp)
    if strcmp(clin_nresp{rowi,7}, 'Baseline')
        MADRS_nresp{k,3} = clin_nresp{rowi,12};
    elseif strcmp(clin_nresp{rowi,7}, 'Week 2')
        MADRS_nresp{k,4} = clin_nresp{rowi,12};
    elseif strcmp(clin_nresp{rowi,7}, 'Week 8')
        MADRS_nresp{k,5} = clin_nresp{rowi,12};
    end
    if strcmp(clin_nresp{rowi,1}, clin_nresp{rowi-1,1}) & strcmp(clin_nresp{rowi,1}, clin_nresp{rowi-2,1})
        MADRS_nresp{k,1} = clin_nresp{rowi,1};
        MADRS_nresp{k,2} = clin_nresp{rowi,5};
        k = k+1;
    end
end

% sort data based on sex
MADRS_resp_sex = sortrows(MADRS_resp,2);
MADRS_nresp_sex = sortrows(MADRS_nresp,2);

% baseline
base_fr = cell2mat(MADRS_resp_sex(1:n_female_resp,3));
mean(base_fr) 
min(base_fr)
max(base_fr)
std(base_fr)/sqrt(length(base_fr))

base_mr = cell2mat(MADRS_resp_sex(n_female_resp+1:end,3));
mean(base_mr) 
min(base_mr)
max(base_mr)
std(base_mr)/sqrt(length(base_mr))

base_fnr = cell2mat(MADRS_nresp_sex(1:n_female_nresp,3));
mean(base_fnr) 
min(base_fnr)
max(base_fnr)
std(base_fnr)/sqrt(length(base_fnr))

base_mnr = cell2mat(MADRS_nresp_sex(n_female_nresp+1:end,3));
mean(base_mnr) 
min(base_mnr)
max(base_mnr)
std(base_mnr)/sqrt(length(base_mnr))

[p,t,stats] = anovan([base_fr; base_mr; base_fnr; base_mnr], factors, 'model', 'interaction');


% week 2
wk2_fr = cell2mat(MADRS_resp_sex(1:n_female_resp,4));
mean(wk2_fr) 
min(wk2_fr)
max(wk2_fr)
std(wk2_fr)/sqrt(length(wk2_fr))

wk2_mr = cell2mat(MADRS_resp_sex(n_female_resp+1:end,4));
mean(wk2_mr) 
min(wk2_mr)
max(wk2_mr)
std(wk2_mr)/sqrt(length(wk2_mr))

wk2_fnr = cell2mat(MADRS_nresp_sex(1:n_female_nresp,4));
mean(wk2_fnr) 
min(wk2_fnr)
max(wk2_fnr)
std(wk2_fnr)/sqrt(length(wk2_fnr))

wk2_mnr = cell2mat(MADRS_nresp_sex(n_female_nresp+1:end,4));
mean(wk2_mnr) 
min(wk2_mnr)
max(wk2_mnr)
std(wk2_mnr)/sqrt(length(wk2_mnr))

[p,t,stats] = anovan([wk2_fr; wk2_mr; wk2_fnr; wk2_mnr], factors, 'model', 'interaction');


% week 
wk8_fr = cell2mat(MADRS_resp_sex(1:n_female_resp,5));
mean(wk8_fr) 
min(wk8_fr)
max(wk8_fr)
std(wk8_fr)/sqrt(length(wk8_fr))

wk8_mr = cell2mat(MADRS_resp_sex(n_female_resp+1:end,5));
mean(wk8_mr) 
min(wk8_mr)
max(wk8_mr)
std(wk8_mr)/sqrt(length(wk8_mr))

wk8_fnr = cell2mat(MADRS_nresp_sex(1:n_female_nresp,5));
mean(wk8_fnr) 
min(wk8_fnr)
max(wk8_fnr)
std(wk8_fnr)/sqrt(length(wk8_fnr))

wk8_mnr = cell2mat(MADRS_nresp_sex(n_female_nresp+1:end,5));
mean(wk8_mnr) 
min(wk8_mnr)
max(wk8_mnr)
std(wk8_mnr)/sqrt(length(wk8_mnr))

[p,t,stats] = anovan([wk8_fr; wk8_mr; wk8_fnr; wk8_mnr], factors, 'model', 'interaction');
