# Supplementary material for: Large Individual Differences in Functional Connectivity in the Context of Major Depression and Antidepressant Pharmacotherapy
Source: eNeuro. 2024 Jun 6;11(6):ENEURO.0286-23.2024. doi: 10.1523/ENEURO.0286-23.2024 (PMC11163402; doi:10.1523/ENEURO.0286-23.2024)
Supplement: Analysis scripts — Download Analysis scripts, ZIP file. [file eneuro-11-ENEURO.0286-23.2024-s002.zip › code/FisherTransform.m]

function [z] = FisherTransform(r)
%This function performs an r to z (Fisher) transformation

r(r > .999) = .999;%logical indexing: the test makes an array of size size(r), type logical, with 1 where r == 1, 0 otherwise
%when using a logical array of matching dimension as index, it performs a
%specialized indexing, returning a vector that refers to only those
%elements of the original matrix

%{
if r == 1
    r = .999;
end
%}

z = 0.5 * log((1+r)./(1-r));

end
