# Supplementary material for: Large Individual Differences in Functional Connectivity in the Context of Major Depression and Antidepressant Pharmacotherapy
Source: eNeuro. 2024 Jun 6;11(6):ENEURO.0286-23.2024. doi: 10.1523/ENEURO.0286-23.2024 (PMC11163402; doi:10.1523/ENEURO.0286-23.2024)
Supplement: Analysis scripts — Download Analysis scripts, ZIP file. [file eneuro-11-ENEURO.0286-23.2024-s002.zip › code/main_script.m]

%%%%%%% overarching analysis script [REDACTED] %%%%%%%%%%%

% In this project, we will explore the sources of variance in FC fMRI data
% collected from individuals with major depressive disorder, as well as
% control participants, using the approach used by Gratton and colleagues
% (2018). The sources of variance we will be exploring are:
%   1. common variance among all participants
%   2. groups (female vs male participants, patient vs control and responders vs non-responders)
%   3. time points (baseline, 2 and 8 weeks)
%   4. individuals

% The data used in this project were collected and preprocessed by [REDACTED]

%% code improvements

%% clear workspace
clear all

%% set up basic variables for this dataset
cpp_list = {};
ppp_list = {};
cf_list = {};
cm_list = {};
pf_list = {};
pm_list = {};

% find all participants who have all three tasks for all three sessions &
% identify if they are controls or patients
[num, txt, dems] = xlsread([REDACTED],'A1:L324');

for ppi = 2:size(dems,1)
    pp_ID = dems{ppi,1}(7:end);
    % check if there is a folder for this participant for each time point
    if exist([[REDACTED] pp_ID]) &&  exist([[REDACTED] pp_ID]) && exist([[REDACTED] pp_ID])
        if exist([[REDACTED] pp_ID [REDACTED] pp_ID '_01_SE01_An_FIX_2_ET-norm.nii.gz']) && ...
                exist([[REDACTED] pp_ID '_1_EV1.txt']) && ...
                exist([[REDACTED] pp_ID [REDACTED] pp_ID '_02_SE01_An_FIX_2_ET-norm.nii.gz']) && ...
                exist([[REDACTED] pp_ID '_2_EV1.txt']) && ...
                exist([[REDACTED] pp_ID [REDACTED] pp_ID '_03_SE01_An_FIX_2_ET-norm.nii.gz']) && ...
                exist([[REDACTED] pp_ID '_3_EV1.txt']) && ...
                exist([[REDACTED] pp_ID [REDACTED] pp_ID '_01_SE01_gNg_FIX_2_ET-norm.nii.gz']) && ...
                exist([[REDACTED] pp_ID [REDACTED] pp_ID '_02_SE01_gNg_FIX_2_ET-norm.nii.gz']) && ...
                exist([[REDACTED] pp_ID [REDACTED] pp_ID '_03_SE01_gNg_FIX_2_ET-norm.nii.gz']) && ...
                exist([[REDACTED] pp_ID [REDACTED] pp_ID '_01_SE01_MR_RSfMRI_FIX_2_ET-norm.nii.gz']) && ...
                exist([[REDACTED] pp_ID [REDACTED] pp_ID '_02_SE01_MR_RSfMRI_FIX_2_ET-norm.nii.gz']) && ...
                exist([[REDACTED] pp_ID [REDACTED] pp_ID '_03_SE01_MR_RSfMRI_FIX_2_ET-norm.nii.gz']) 
            if strcmp(dems{ppi,4},'Treatment')
                ppp_list = [ppp_list, pp_ID];
                if dems{ppi,11} == 1
                    pf_list = [pf_list pp_ID];
                elseif dems{ppi,11} == 2
                    pm_list = [pm_list pp_ID];
                end
            elseif strcmp(dems{ppi,4}, 'Control')
                cpp_list = [cpp_list, pp_ID];
                if dems{ppi,11} == 1
                    cf_list = [cf_list pp_ID];
                elseif dems{ppi,11} == 2
                    cm_list = [cm_list pp_ID];
                end
            end
        end
    end
end
   
% load in & visualize parcel file (4^3mm) - resliced using SPM
cd([REDACTED]/code/Parcels')
nii_parcels = niftiread('FSL_MNI2EPI_Parcels_MNI_222.nii.gz');

% % visualize parcellation
% map = colormap(colorcube);
% map_long = [repmat(map, 5, 1); map(2:14,:)];
% montage(nii_parcels,map_long)
% caxis([0 222])

% create index variable for voxels that are within the brain and included
% in the parcellation - find rri_coord2xyz.m for how to reshape back into
% 3D brain later
cd([REDACTED]/code/Parcels')
epi_template = niftiread(['EPI_template_rsfMRI.nii.gz']);
brain_idx = find(epi_template > 0);  

% reshape parcellation variable to 2D format
parcels_2D = nii_parcels(brain_idx);

% select only those indices that are in the ROIs
voxROI_idx = brain_idx(parcels_2D > 0);
parcels_2D_sparse = nii_parcels(voxROI_idx);

% find which regions are no longer included
parcel_labs = unique(parcels_2D_sparse);
parcels_all = unique(nii_parcels);
setdiff(parcels_all, parcel_labs)

% load in go/no-go task regressors
cd([REDACTED])
load('gng_regressors_fir.mat'); % gives variable called gng_regs_fir

% set up remaining variables
tot_pps = [cf_list cm_list pf_list pm_list];
n_pps = length(tot_pps);
n_c = length(cpp_list);
n_p = length(ppp_list);
n_cf = length(cf_list);
n_cm = length(cm_list);
n_pf = length(pf_list);
n_pm = length(pm_list);
sessions = {'T1' 'T2' 'T3'}; 
n_sessions = length(sessions);
tasks = ['RS' 'gNg' 'An'];
n_parcels = length(parcel_labs); 

%% run for analysis with only ROIs with 8 or more voxels
% calculate number of voxels in each ROI
for roi = 1:length(parcel_labs)
    num_vox(roi) = sum(parcels_2D_sparse == parcel_labs(roi));
end

% remove ROIs with less than 8 voxels
roi_small = parcel_labs(num_vox < 8);
for roii = 1:length(roi_small)
    parcels_2D(parcels_2D == roi_small(roii)) = 0;
end

% redefine ROI index and sparse parcellation
voxROI_idx = brain_idx(parcels_2D > 0);
parcels_2D_sparse = nii_parcels(voxROI_idx);

% redefine number of parcels
parcel_labs = unique(parcels_2D_sparse);
n_parcels = length(parcel_labs); 

%% initialize outcome variable
FC_Ft = zeros(n_sessions,n_pps, n_parcels,n_parcels);

% loop over participants, parcellate and combine data for main analyses
for ppi = 1:n_pps
     for si = 1:n_sessions
        
        ['processing ' sessions{si} ' data for participant ' tot_pps{ppi}]
         
        cd([[REDACTED] sessions{si} '/' tot_pps{ppi}])
        
        % Load in the data for each participant/session
        nii_rs = niftiread([[REDACTED] tot_pps{ppi} '_0' num2str(si) '_SE01_MR_RSfMRI_FIX_2_ET-norm.nii.gz']);
        nii_gng = niftiread([[REDACTED] tot_pps{ppi} '_0' num2str(si) '_SE01_gNg_FIX_2_ET-norm.nii.gz']);
        nii_an = niftiread([[REDACTED] tot_pps{ppi} '_0' num2str(si) '_SE01_An_FIX_2_ET-norm.nii.gz']);

        % reshape data so we only keep brain voxels and can more easily
        % apply the next couple steps
        nii_rs_2D = zeros(length(voxROI_idx),size(nii_rs,4));
        for scani = 1:size(nii_rs,4)
            nii_temp = nii_rs(:,:,:,scani);
            nii_rs_2D(:,scani) = nii_temp(voxROI_idx);
        end
        
        nii_gng_2D = zeros(length(voxROI_idx),size(nii_gng,4));
        for scani = 1:size(nii_gng,4)
            nii_temp = nii_gng(:,:,:,scani);
            nii_gng_2D(:,scani) = nii_temp(voxROI_idx);
        end
        
        nii_an_2D = zeros(length(voxROI_idx),size(nii_an,4));
        for scani = 1:size(nii_an,4)
            nii_temp = nii_an(:,:,:,scani);
            nii_an_2D(:,scani) = nii_temp(voxROI_idx);
        end
        
        % Model and regress out task activity from task data

        % go/no-go task activity regression - for this task, the timing was
        % the same for everyone, so we can use the standard regressors
        % loaded in the first part of this script
        nii_gng_regres = zeros(size(nii_gng_2D));
        for voxi = 1:size(nii_gng_2D,1)
            [B, BINT, nii_gng_regres(voxi,:)] = regress(nii_gng_2D(voxi,:)', gng_regs_fir); % third output gives the residuals that we need
        end

        % anhedonia task activity regression - here timing is different for
        % each individual, so we need to load their timing files and create
        % the regressors before applying them (script AN_create_FIRregs.m)
        cd([REDACTED])
        an_regs_fir = AN_create_FIRregs(tot_pps{ppi}, si);

        % loop over voxels and perform regression
        nii_an_regres = zeros(size(nii_an_2D));
        for voxi = 1:size(nii_an_2D,1)
            [B, BINT, nii_an_regres(voxi,:)] = regress(nii_an_2D(voxi,:)', an_regs_fir); % third output gives the residuals that we need
        end 
        
        % Apply additional preprocessing steps - order based on keeping
        % procedure as similar as possible for resting state and task as well as
        % following the order of the Gratton et al., 2018 paper

        % !! this step might not be necessary if the regression is performed !! (doesn't hurt either though, just takes time)
        % demean data (rest + task) - calculate mean of time series and
        % substract mean from each data point - based on code by gratton et
        % al., 2018 - demean_detrend in FCPROCESS_MSC.m
        nii_rs_dm = zeros(size(nii_rs_2D));
        nii_gng_dm = zeros(size(nii_gng_regres));
        nii_an_dm = zeros(size(nii_an_regres));
        for voxi = 1:size(nii_rs_2D,1)
            nii_rs_dm(voxi,:) = nii_rs_2D(voxi,:) - mean(nii_rs_2D(voxi,:));
            nii_gng_dm(voxi,:) = nii_gng_regres(voxi,:) - mean(nii_gng_regres(voxi,:));
            nii_an_dm(voxi,:) = nii_an_regres(voxi,:) - mean(nii_an_regres(voxi,:));
        end
        
%         % plot time course of random voxel before and after regression and
%         % demeaning
%         figure
%         plot(1:295, squeeze(nii_gng(xi,yi,zi,:)))
%         hold on
%         plot(1:295, squeeze(nii_gng_regres(xi,yi,zi,:)))
%         plot(1:295, squeeze(nii_gng_dm(xi,yi,zi,:)))
        
        % Parcellate data according to Gordon and colleagues (2016) +
        % calculate average time course within each parcel
             
        % create empty variables to store parcel average time courses
        parcels_rs = zeros(n_parcels, size(nii_rs_dm,2));
        parcels_gng = zeros(n_parcels, size(nii_gng_dm,2));
        parcels_an = zeros(n_parcels, size(nii_an_dm,2)); 
        
        % loop over parcels
        for roii = 1:n_parcels
            mask = parcels_2D_sparse;
            mask(mask ~= parcel_labs(roii)) = 0;
            mask(mask == parcel_labs(roii)) = 1;
            mask = logical(mask);
            % loop over timepoints in resting state data and calculate
            % average in parcel
            for rsi = 1:size(nii_rs_dm,2)
                nii_rs_rsi = nii_rs_dm(:,rsi);
                parcels_rs(roii,rsi) = mean(nii_rs_rsi(mask));
            end
            
            % loop over timepoints in go/no-go data and calculate
            % average in parcel
            for gngi = 1:size(nii_gng_dm,2)
                nii_gng_gngi = nii_gng_dm(:,gngi);
                parcels_gng(roii,gngi) = mean(nii_gng_gngi(mask));
            end
            
            % loop over timepoints in anhedonia data and calculate
            % average in parcel
            for ani = 1:size(nii_an_dm,2)
                nii_an_ani = nii_an_dm(:,ani);
                parcels_an(roii,ani) = mean(nii_an_ani(mask));
            end
        end

        % save BOLD time series in separate files
        cd([REDACTED])
        save([tot_pps{ppi} '_S' num2str(si) '_rs_conn_parcels.mat'], 'parcels_rs')
        save([tot_pps{ppi} '_S' num2str(si) '_gng_conn_parcels.mat'], 'parcels_gng')
        save([tot_pps{ppi} '_S' num2str(si) '_an_conn_parcels.mat'], 'parcels_an')


%         % shuffle all data until script is finalized
%         parcels_rs = shuffle(shuffle(parcels_rs,1),2);
%         parcels_gng = shuffle(shuffle(parcels_gng,1),2);
%         parcels_an = shuffle(shuffle(parcels_an,1),2);
        
%         % Concatenate time series (for full correlations as we use, concatenating first is better - Cho et al., 2021)
%         parcels_all = [parcels_rs, parcels_gng, parcels_an];
%         
%         % Calculate correlations between parcels - paircorr_mod.m
%         cd([REDACTED])
%         FC = paircorr_mod(parcels_all');
% %         FC = rand(size(FC));    % when correlating the shuffled data above they are all extremely high, which messed with some of the later functions, so for the final try-outs I just used random numbers between 0-1 as a stand-in for FC
%         
%         % Apply a Fisher transformation to the correlation matrices -
%         % FisherTransform.m
%         FC_Ft(si,ppi,:,:) = FisherTransform(FC);
        
     end
end

% save output matrix
cd([REDACTED])
save('con_CP_bigROIs.mat', 'FC_Ft');

%% Select only upper triangle and save in 2D format

% Create cross-correlation matrices (controls only, controls +
% patients, patients only) - paircorr_mod.m

% select only upper triangle of each connectivity matrix
unique_con = (n_parcels*n_parcels-n_parcels)/2;
FC_Ft_tri = zeros(n_sessions,n_pps,unique_con);
for si = 1:n_sessions
    for ppi = 1:n_pps
        this_corrmat = squeeze(FC_Ft(si,ppi,:,:));
        FC_Ft_tri(si,ppi,:) = this_corrmat(triu(true(size(this_corrmat)),1));
    end
end

% reformat matrix so each column represents an individual and session (3D - 2D configuration)
FC_Ft_tri_2D = reshape(FC_Ft_tri, [n_sessions*n_pps,size(FC_Ft_tri,3)]);

% % reshape FC matrix to 2D format
% j = 1;
% for ppi = 1:length(tot_pps)
%     for si = 1:length(sessions)
%         FC_Ft_tri_2D2(j,:) = squeeze(FC_Ft_tri(si,ppi,:));
%         j = j+1;
%     end
% end

% save in 2D format 
cd([REDACTED])
save('con_CP_2D_bigROIs.mat', 'FC_Ft_tri_2D');
%% create scanner type regressors

% % create dummy regressors
% scan_regs = zeros(length(tot_pps),3);
% for scani = 1:n_pps
%     if tot_pps{scani}(1:3) == 'CAM' | tot_pps{scani}(1:3) == 'MCU' | tot_pps{scani}(1:3) == 'UCA'
%         scan_regs(scani,1) = 1; 
%     elseif tot_pps{scani}(1:3) == 'QNS'
%         scan_regs(scani,2) = 1; 
%     elseif tot_pps{scani}(1:3) == 'TGH'
%         scan_regs(scani,3) = 1; 
%     end
% end
% 
% % multiply by 3 as each participant has 3 recordings
% scan_regs_long = repelem(scan_regs,3,1);

%% conduct prior analysis of controls only as a baseline for the time and sex effect in patients
% load in connectivity matrix
cd([REDACTED])
load('con_CP_2D_bigROIs.mat');

% isolate controls only from data
FC_Ft_controls = FC_Ft_tri_2D(1:n_c*n_sessions,:);

% % select regressors for controls only
% scan_regs_con = scan_regs_long(1:n_c*n_sessions,:);

% % regress out scanner effects 
% cd([REDACTED])
% FC_resid_con = residualize(scan_regs_con, FC_Ft_controls);  % check effects of scanner regression on data?

% Create cross-correlation matrices

% Calculate similarities
FC_sim_con = corr(FC_Ft_controls'); % Gratton et al use corr and atanh functions in this step instead of their custom functions - gives same result apart from diagonal 

% Apply Fisher's transform
FC_sim_Ft_con = atanh(FC_sim_con);

% Visualize results
figure;
imagesc(FC_sim_Ft_con)

% Calculate average similarities across different configurations of the
% cross-correlation matrices 

% create logicals for indexing different effects
com_idx = ones(size(FC_sim_Ft_con));               % general effect
time_idx = repmat([1 0 0; 0 1 0; 0 0 1], n_c);     % time effect
sex_idx = [ones(n_cf*n_sessions) zeros(n_cf*n_sessions, n_cm*n_sessions); zeros(n_cm*n_sessions, n_cf*n_sessions) ones(n_cm*n_sessions)];   % sex effect
indiv_idx = zeros(size(FC_sim_con));            % individual effect
pps = 1:n_sessions:n_c*n_sessions;
for ppi = 1:n_c
    indiv_idx(pps(ppi):pps(ppi)+2,pps(ppi):pps(ppi)+2) = 1;
end

% remove the diagonal to prevent bias (the fewer cells you average over the
% higher the average will be if the diagonal is always 1)
com_idx(1:n_c*n_sessions+1:end) = 0;
time_idx(1:n_c*n_sessions+1:end) = 0;
sex_idx(1:n_c*n_sessions+1:end) = 0;
indiv_idx(1:n_c*n_sessions+1:end) = 0;

% plot indexes to check they are correct (run lines one by one)
figure;
imagesc(com_idx)
imagesc(time_idx)
imagesc(sex_idx)
imagesc(indiv_idx)

% calculate similarities for different effects 
sim_com_con = mean(mean(FC_sim_Ft_con(logical(com_idx))));
sim_time_con = mean(mean(FC_sim_Ft_con(logical(time_idx))));
sim_sex_con = mean(mean(FC_sim_Ft_con(logical(sex_idx))));
sim_indiv_con = mean(mean(FC_sim_Ft_con(logical(indiv_idx))));

% calculate normalized relative effects
% subtract baselines
sim_time_rel_con = sim_time_con - sim_com_con;
sim_sex_rel_con = sim_sex_con - sim_com_con;
sim_indiv_sex_rel_con = sim_indiv_con - sim_sex_con;  

% check if any effects are smaller than their baselines (will be negative
% in relative form)
sim_time_rel_con
sim_sex_rel_con
sim_indiv_sex_rel_con

% set negative effects to zero
sim_time_rel_con = 0;

% divide by total sum similarity 
total_sim_con = sim_com_con + sim_time_rel_con + sim_sex_rel_con + sim_indiv_sex_rel_con;
sim_com_norm_rel_con = sim_com_con/total_sim_con;
sim_time_norm_rel_con = sim_time_rel_con/total_sim_con;
sim_sex_norm_rel_con = sim_sex_rel_con/total_sim_con;
sim_indiv_norm_rel_con = sim_indiv_sex_rel_con/total_sim_con;

% create bar graphs of absolute and normalized relative similarity
sim_all_con = [sim_com_con; sim_time_con; sim_sex_con; sim_indiv_con];
bar(sim_all_con)
sim_all_rel_con = [sim_com_norm_rel_con, sim_time_norm_rel_con, sim_sex_norm_rel_con, sim_indiv_norm_rel_con; sim_com_norm_rel_con, sim_time_norm_rel_con, sim_sex_norm_rel_con, sim_indiv_norm_rel_con];
bar(sim_all_rel_con, 'stacked')

% Calculate average similarities across different configurations
% of the cross-correlation matrices for each individual separately &
% perform t-tests
indiv_sim_mat = zeros(n_c,4);
for ppi = 1:n_c
    indiv_mat = FC_sim_Ft_con(pps(ppi):pps(ppi)+2,:);
    indiv_sim_mat(ppi,1) = mean(mean(indiv_mat(logical(com_idx(pps(ppi):pps(ppi)+2,:)))));
    indiv_sim_mat(ppi,2) = mean(mean(indiv_mat(logical(time_idx(pps(ppi):pps(ppi)+2,:)))));
    indiv_sim_mat(ppi,3) = mean(mean(indiv_mat(logical(sex_idx(pps(ppi):pps(ppi)+2,:)))));
    indiv_sim_mat(ppi,4) = mean(mean(indiv_mat(logical(indiv_idx(pps(ppi):pps(ppi)+2,:)))));
end
    
% perform t-tests with permutation
t_stats = zeros(4,8);
comparisons = [1,2;1,3;2,3;3,4];  % define columns we want to compare through planned contrasts
n_perm = 1000;
j = 1;
for comp = 1:length(comparisons)
    xi = comparisons(comp,1);
    yi = comparisons(comp,2);

    [h,p,ci,stats] = ttest(indiv_sim_mat(:,xi),indiv_sim_mat(:,yi), 'tail', 'both', 'Alpha', 0.05);
    t_stats(j,1) = stats.tstat;
    t_stats(j,2) = stats.df;
    t_stats(j,3) = stats.sd;
    t_stats(j,4) = ci(1);
    t_stats(j,5) = ci(2);
    t_perm = zeros(1,n_perm);
    for perm = 1:n_perm
        shuffled = zeros(size(indiv_sim_mat(:,[xi,yi])));
        for ppi = 1:n_c
            shuffled(ppi,:) = shuffle(indiv_sim_mat(ppi, [xi,yi]));
        end
        [h,p,ci,stats] = ttest(shuffled(:,1),shuffled(:,2), 'tail', 'both', 'Alpha', 0.05);
        t_perm(perm) = stats.tstat;
    end
    t_stats(j,6) = sum(abs(t_perm) > abs(t_stats(j,1)))/n_perm;  % calculate proportion of t-values from permutation test that are more extreme than the observed t-value
    
    % calculate Cohen's d
    indiv_diff = indiv_sim_mat(:,yi) - indiv_sim_mat(:,xi);
    t_stats(j,8) = mean(indiv_diff)/std(indiv_diff);
    j = j+1;
end

% apply fdr correction
[p_fdr, t_stats(:,7)] = fdr(t_stats(:,6), 0.05);

% turn statistical results in comprehensible table
controls_stats = array2table(t_stats);
controls_stats.Properties.VariableNames = {'t_value' 'DF' 'SD' 'lower_CI_limit' 'upper_CI_limit' 'p_uncorrected' 'sig_after_FDR_correction' 'Cohens_d'};

% save table
cd([REDACTED])
writetable(controls_stats, 't_tests_controls_bigROIs.xlsx');

% create bar graph with error bars
bar(mean(indiv_sim_mat))
hold on
errorbar(mean(indiv_sim_mat), std(indiv_sim_mat)/sqrt(length(indiv_sim_mat)))

%% Nicer graphs
% bar with SEM error bars
sim_diff = [mean(indiv_sim_mat(:,2)),mean(indiv_sim_mat(:,1)), mean(indiv_sim_mat(:,3))];
figure;
bar(mean(indiv_sim_mat), 'FaceColor', [0.3 0.3 0.3])
hold on
bar(2:4, sim_diff, 'FaceColor', [0.7 0.7 0.7])
errorbar(mean(indiv_sim_mat), std(indiv_sim_mat)/sqrt(length(indiv_sim_mat)), 'k', 'LineStyle', 'none')
set(gca,'XTickLabel',{'Common', 'Time', 'Sex', 'Individual'}, 'FontSize', 14);
ylabel('Average similarity z(r)');
plot([1.4, 3.4], [mean(indiv_sim_mat(:,1)), mean(indiv_sim_mat(:,1))], '--r')
plot([3.4, 4.4], [mean(indiv_sim_mat(:,3)), mean(indiv_sim_mat(:,3))], '--r')
plot([1,1,2,2], [0.425, 0.45, 0.45, 0.425], 'k')
text(1.425, 0.475, '\ast', 'FontSize', 24);  % add significance stars
plot([2,2,3,3], [0.5, 0.525, 0.525, 0.5], 'k')
text(2.425, 0.55, '\ast', 'FontSize', 24);  % add significance stars
plot([1,1,3,3], [0.55, 0.575, 0.575, 0.55], 'k')
text(2, 0.6, '\ast', 'FontSize', 24);  % add significance stars
plot([3,3,4,4], [0.825, 0.85, 0.85, 0.825], 'k')
text(3.425, 0.875, '\ast', 'FontSize', 24);  % add significance stars
set(gcf,'color','white')
set(gca, 'box', 'off')
xtickangle(90)
set(gcf,'Position',[1000 918 250 420]) 
cd([REDACTED])
saveas(gcf,'Sim_Bar_C_bigROIs.tiff')

% stacked bar graph
figure;
ba = bar([1,nan], sim_all_rel_con(:,[1,3,4]), 'stacked', 'Barwidth', 0.2, 'Facecolor', 'flat')
ba(1).CData = [1 1 1];
ba(2).CData = [1 1 1]*0.6;
ba(3).CData = [1 1 1]*0.2;
ylabel('Normalized relative effect magnitude', 'FontSize', 16);
xlim([0.85, 1.5])
yd = get(ba, 'YData');
yjob = {'Common', 'Sex', 'Individual'};
barbase = cumsum([0 sim_all_rel_con(1,[1,3])],2);
joblblpos = sim_all_rel_con(1,[1,3,4])/2 + barbase;
text(repmat(1.35,1,3), joblblpos, yjob, 'HorizontalAlignment','center', 'FontSize', 14)
hold on
plot([1.1, 1.15], [joblblpos(1) joblblpos(1)], '-k')
plot([1.1, 1.25], [joblblpos(2) joblblpos(2)], '-k')
plot([1.1, 1.15], [joblblpos(3) joblblpos(3)], '-k')
set(gca,'XTick', [])
set(gcf,'color','white')
set(gca, 'box', 'off')
set(gcf,'Position',[1000 918 150 420]) 
cd([REDACTED])
saveas(gcf,'Norm_Mag_C_bigROIs.tiff')


% create custom colour map that is more colourblind friendly
vex = [0; 100];
hex = ['#cc5200'; '#ffffff'];  % '#2b142f';
raw = sscanf(hex', '#%2x%2x%2x', [3,size(hex,1)]).' / 255;
N = 64;
map = interp1(vex,raw,linspace(100,0,N), 'pchip');

% similarity matrix
figure;
imagesc(FC_sim_Ft_con)
ylabel('participants & sessions', 'Fontsize', 16)
xlabel('participants & sessions', 'Fontsize', 16)
colormap(map)
c = colorbar;
c.Label.String = 'Similarity z(r)';
c.FontSize = 16;
set(gca,'XTick', [])
set(gca,'YTick', [])
set(gcf,'color','white')
cd([REDACTED])
saveas(gcf,'Sim_Mat_C_bigROIs.tiff')


%% conduct main analysis for control + patient configuration
clear indiv_sim_mat
clear t_stats

% % use residualize function to regress out scanner type (we only need the
% % residuals, so this function is more appropriate than mvregress)
% cd([REDACTED])
% FC_resid_all = residualize(scan_regs_long, FC_Ft_tri_2D);

% Calculate similarities
FC_sim = corr(FC_Ft_tri_2D');

% Apply Fisher's transform
FC_sim_Ft = atanh(FC_sim);

% Visualize results
figure;
imagesc(FC_sim_Ft)

% Calculate average similarities across different configurations of the
% cross-correlation matrices

% create logicals for indexing different effects
com_idx = ones(size(FC_sim_Ft));
MDD_idx = [ones(n_c*n_sessions, n_c*n_sessions) zeros(n_c*n_sessions, n_p*n_sessions); zeros(n_p*n_sessions, n_c*n_sessions) ones(n_p*n_sessions, n_p*n_sessions)]; % group effect
time_idx = repmat([1 0 0; 0 1 0; 0 0 1], n_pps);     % time effect
sex_idx = [ones(n_cf*n_sessions, n_cf*n_sessions) zeros(n_cf*n_sessions, n_cm*n_sessions) ones(n_cf*n_sessions, n_pf*n_sessions) zeros(n_cf*n_sessions, n_pm*n_sessions); ...
    zeros(n_cm*n_sessions, n_cf*n_sessions) ones(n_cm*n_sessions, n_cm*n_sessions) zeros(n_cm*n_sessions, n_pf*n_sessions) ones(n_cm*n_sessions, n_pm*n_sessions); ...
    ones(n_pf*n_sessions, n_cf*n_sessions) zeros(n_pf*n_sessions, n_cm*n_sessions) ones(n_pf*n_sessions, n_pf*n_sessions) zeros(n_pf*n_sessions, n_pm*n_sessions); ...
    zeros(n_pm*n_sessions, n_cf*n_sessions) ones(n_pm*n_sessions, n_cm*n_sessions) zeros(n_pm*n_sessions, n_pf*n_sessions) ones(n_pm*n_sessions, n_pm*n_sessions)];
mt_idx = time_idx;      % group*time effect
mt_idx(1:n_c*n_sessions, n_c*n_sessions+1:end) = 0;
mt_idx(n_c*n_sessions+1:end,1:n_c*n_sessions) = 0;
ms_idx = [ones(n_cf*n_sessions, n_cf*n_sessions) zeros(n_cf*n_sessions, n_cm*n_sessions) zeros(n_cf*n_sessions, n_pf*n_sessions) zeros(n_cf*n_sessions, n_pm*n_sessions); ...
    zeros(n_cm*n_sessions, n_cf*n_sessions) ones(n_cm*n_sessions, n_cm*n_sessions) zeros(n_cm*n_sessions, n_pf*n_sessions) zeros(n_cm*n_sessions, n_pm*n_sessions); ...
    zeros(n_pf*n_sessions, n_cf*n_sessions) zeros(n_pf*n_sessions, n_cm*n_sessions) ones(n_pf*n_sessions, n_pf*n_sessions) zeros(n_pf*n_sessions, n_pm*n_sessions); ...
    zeros(n_pm*n_sessions, n_cf*n_sessions) zeros(n_pm*n_sessions, n_cm*n_sessions) zeros(n_pm*n_sessions, n_pf*n_sessions) ones(n_pm*n_sessions, n_pm*n_sessions)];
indiv_idx = zeros(size(FC_sim_Ft));            % individual effect
pps = 1:n_sessions:n_pps*n_sessions;
for ppi = 1:n_pps
    indiv_idx(pps(ppi):pps(ppi)+2,pps(ppi):pps(ppi)+2) = 1;
end

% remove the diagonal to prevent bias (the fewer cells you average over the
% higher the average will be if the diagonal is always 1)
com_idx(1:n_pps*n_sessions+1:end) = 0;
MDD_idx(1:n_pps*n_sessions+1:end) = 0;
time_idx(1:n_pps*n_sessions+1:end) = 0;
sex_idx(1:n_pps*n_sessions+1:end) = 0;
mt_idx(1:n_pps*n_sessions+1:end) = 0;
ms_idx(1:n_pps*n_sessions+1:end) = 0;
indiv_idx(1:n_pps*n_sessions+1:end) = 0;

% plot indexes to check they are correct (run lines one by one)
figure;
imagesc(com_idx)
imagesc(MDD_idx)
imagesc(time_idx)
imagesc(sex_idx)
imagesc(mt_idx)
imagesc(ms_idx)
imagesc(indiv_idx)

% calculate similarities for different effects
sim_com = mean(mean(FC_sim_Ft(logical(com_idx))));
sim_MDD = mean(mean(FC_sim_Ft(logical(MDD_idx))));
sim_time = mean(mean(FC_sim_Ft(logical(time_idx))));
sim_sex = mean(mean(FC_sim_Ft(logical(sex_idx))));
sim_mt = mean(mean(FC_sim_Ft(logical(mt_idx))));
sim_ms = mean(mean(FC_sim_Ft(logical(ms_idx))));
sim_indiv = mean(mean(FC_sim_Ft(logical(indiv_idx))));

% calculate normalized relative effects
% subtract baselines
sim_MDD_rel = sim_MDD - sim_com;
sim_time_rel = sim_time - sim_com;
sim_sex_rel = sim_sex - sim_com;
sim_mt_rel = sim_mt - sim_MDD;  
sim_ms_rel = sim_ms - sim_sex;  % take largest main effect as baseline
sim_indiv_ms_rel = sim_indiv - sim_ms;  

% check if any effects are smaller than their baselines (will be negative
% in relative form)
sim_MDD_rel
sim_time_rel
sim_sex_rel
sim_mt_rel
sim_ms_rel
sim_indiv_ms_rel

% set negative effects to zero
sim_time_rel = 0;
sim_mt_rel = 0;
 
% divide by total sum similarity
total_sim = sim_com + sim_MDD_rel + sim_time_rel + sim_sex_rel + sim_mt_rel + sim_ms_rel + sim_indiv_ms_rel;
sim_com_norm_rel = sim_com/total_sim;
sim_MDD_norm_rel = sim_MDD_rel/total_sim;
sim_time_norm_rel = sim_time_rel/total_sim;
sim_sex_norm_rel = sim_sex_rel/total_sim;
sim_mt_norm_rel = sim_mt_rel/total_sim;
sim_ms_norm_rel = sim_ms_rel/total_sim;
sim_indiv_norm_rel = sim_indiv_ms_rel/total_sim;

% create bar graphs of absolute and normalized relative similarity
sim_all = [sim_com; sim_MDD; sim_time; sim_sex; sim_mt; sim_ms; sim_indiv];
bar(sim_all)
sim_all_rel = [sim_com_norm_rel, sim_MDD_norm_rel, sim_time_norm_rel, sim_sex_norm_rel, sim_mt_norm_rel, sim_ms_norm_rel, sim_indiv_norm_rel; sim_com_norm_rel, sim_MDD_norm_rel, sim_time_norm_rel, sim_sex_norm_rel, sim_mt_norm_rel, sim_ms_norm_rel, sim_indiv_norm_rel];
bar(sim_all_rel, 'stacked')

% Calculate average similarities across different configurations
% of the cross-correlation matrices for each individual separately &
% perform t-tests
indiv_sim_mat = zeros(n_pps,7);
for ppi = 1:n_pps
    indiv_mat = FC_sim_Ft(pps(ppi):pps(ppi)+2,:);
    indiv_sim_mat(ppi,1) = mean(mean(indiv_mat(logical(com_idx(pps(ppi):pps(ppi)+2,:)))));
    indiv_sim_mat(ppi,2) = mean(mean(indiv_mat(logical(MDD_idx(pps(ppi):pps(ppi)+2,:)))));
    indiv_sim_mat(ppi,3) = mean(mean(indiv_mat(logical(time_idx(pps(ppi):pps(ppi)+2,:)))));
    indiv_sim_mat(ppi,4) = mean(mean(indiv_mat(logical(sex_idx(pps(ppi):pps(ppi)+2,:)))));
    indiv_sim_mat(ppi,5) = mean(mean(indiv_mat(logical(mt_idx(pps(ppi):pps(ppi)+2,:)))));
    indiv_sim_mat(ppi,6) = mean(mean(indiv_mat(logical(ms_idx(pps(ppi):pps(ppi)+2,:)))));
    indiv_sim_mat(ppi,7) = mean(mean(indiv_mat(logical(indiv_idx(pps(ppi):pps(ppi)+2,:)))));

end
    
% perform t-tests
t_stats = zeros(10,8);
comparisons = [1,2;1,3;1,4;2,3;2,4;3,4;2,5;4,6;5,6;6,7];  % MAKE SURE TO USE THE RIGHT BASELINE FOR THE INTERACTION EFFECTS - define columns we want to compare through planned contrasts
n_perm = 1000;
j = 1;
for comp = 1:length(comparisons)
    xi = comparisons(comp,1);
    yi = comparisons(comp,2);

    [h,p,ci,stats] = ttest(indiv_sim_mat(:,xi),indiv_sim_mat(:,yi), 'tail', 'both', 'Alpha', 0.05);
    t_stats(j,1) = stats.tstat;
    t_stats(j,2) = stats.df;
    t_stats(j,3) = stats.sd;
    t_stats(j,4) = ci(1);
    t_stats(j,5) = ci(2);
    t_perm = zeros(1,n_perm);
    for perm = 1:n_perm
        shuffled = zeros(size(indiv_sim_mat(:,[xi,yi])));
        for ppi = 1:n_c
            shuffled(ppi,:) = shuffle(indiv_sim_mat(ppi, [xi,yi]));
        end
        [h,p,ci,stats] = ttest(shuffled(:,1),shuffled(:,2), 'tail', 'both', 'Alpha', 0.05);
        t_perm(perm) = stats.tstat;
    end
    t_stats(j,6) = sum(abs(t_perm) > abs(t_stats(j,1)))/n_perm;  % calculate proportion of t-values from permutation test that are more extreme than the observed t-value
    
    % calculate Cohen's d
    indiv_diff = indiv_sim_mat(:,yi) - indiv_sim_mat(:,xi);
    t_stats(j,8) = mean(indiv_diff)/std(indiv_diff);
    j = j+1;
end

% apply fdr correction
[p_fdr, t_stats(:,7)] = fdr(t_stats(:,6), 0.05);

% turn statistical results in comprehensible table
controls_patients_stats = array2table(t_stats);
controls_patients_stats.Properties.VariableNames = {'t_value' 'DF' 'SD' 'lower_CI_limit' 'upper_CI_limit' 'p_uncorrected' 'sig_after_FDR_correction' 'Cohens_d'};

% save table
cd([REDACTED])
writetable(controls_patients_stats, 't_tests_controls_patients_bigROIs.xlsx');

% create bar graph with error bars
bar(mean(indiv_sim_mat))
hold on
errorbar(mean(indiv_sim_mat), std(indiv_sim_mat)/sqrt(length(indiv_sim_mat))

%% Nicer graphs
% bar with SEM error bars
sim_diff = [mean(indiv_sim_mat(:,1)), mean(indiv_sim_mat(:,3)), mean(indiv_sim_mat(:,1)), mean(indiv_sim_mat(:,5)), mean(indiv_sim_mat(:,4)), mean(indiv_sim_mat(:,6))];
figure;
bar(mean(indiv_sim_mat), 'FaceColor', [0.3 0.3 0.3])
hold on
bar(2:7, sim_diff, 'FaceColor', [0.7 0.7 0.7])
errorbar(mean(indiv_sim_mat), std(indiv_sim_mat)/sqrt(length(indiv_sim_mat)), 'k', 'LineStyle', 'none')
set(gca,'XTickLabel',{'Common', 'MD', 'Time', 'Sex', 'MD*time', 'MD*sex', 'Individual'}, 'FontSize', 14);
ylabel('Average similarity z(r)');
plot([1.4, 4.4], [mean(indiv_sim_mat(:,1)), mean(indiv_sim_mat(:,1))], '--r')
plot([4.4, 6.4], [mean(indiv_sim_mat(:,4)), mean(indiv_sim_mat(:,4))], '--r')
plot([6.4, 7.4], [mean(indiv_sim_mat(:,6)), mean(indiv_sim_mat(:,6))], '--r')
plot([1,1,2,2], [0.425, 0.45, 0.45, 0.425], 'k')
text(1.425, 0.475, '\ast', 'FontSize', 24);  % add significance stars
plot([2,2,3,3], [0.475, 0.5, 0.5, 0.475], 'k')
text(2.425, 0.525, '\ast', 'FontSize', 24);  % add significance stars
plot([1,1,3,3], [0.525, 0.55, 0.55, 0.525], 'k')
text(2, 0.575, '\ast', 'FontSize', 24);  % add significance stars
plot([1,1,4,4], [0.575, 0.6, 0.6, 0.575], 'k')
text(2.25, 0.625, '\ast', 'FontSize', 24);  % add significance stars
plot([3,3,4,4], [0.425, 0.45, 0.45, 0.425], 'k')
text(3.425, 0.475, '\ast', 'FontSize', 24);  % add significance stars
% plot([4,4,5,5], [0.125, 0.15, 0.15, 0.125], 'k')
% text(4.425, 0.175, '\ast', 'FontSize', 24);  % add significance stars
plot([5,5,6,6], [0.425, 0.45, 0.45, 0.425], 'k')
text(5.425, 0.475, '\ast', 'FontSize', 24);  % add significance stars
plot([4,4,6,6], [0.475, 0.5, 0.5, 0.475], 'k')
text(5, 0.525, '\ast', 'FontSize', 24);  % add significance stars
plot([2,2,5,5], [0.625, 0.65, 0.65, 0.625], 'k')
text(3.5, 0.675, '\ast', 'FontSize', 24);  % add significance stars
plot([6,6,7,7], [0.775, 0.8, 0.8, 0.775], 'k')
text(6.425, 0.825, '\ast', 'FontSize', 24);  % add significance stars
ylim([0,0.85])
set(gcf,'color','white')
set(gca, 'box', 'off')
xtickangle(90)
set(gcf,'Position',[1000 918 350 420]) 
cd([REDACTED])
saveas(gcf,'Sim_Bar_CP.tiff')

% stacked bar graph
figure;
ba = bar([1,nan], sim_all_rel(:,[1,2,4,6,7]), 'stacked', 'Barwidth', 0.2, 'Facecolor', 'flat')
ba(1).CData = [1 1 1];
ba(2).CData = [1 1 1]*0.8;
ba(3).CData = [1 1 1]*0.6;
ba(4).CData = [1 1 1]*0.4;
ba(5).CData = [1 1 1]*0.2;
ylabel('Normalized relative effect magnitude', 'FontSize', 16);
xlim([0.8, 1.5])
yd = get(ba, 'YData');
yjob = {'Common', 'MD', 'Sex', 'MD*sex', 'Individual'};
barbase = cumsum([0 sim_all_rel(1,[1,2,4,6])],2);
joblblpos = sim_all_rel(1,[1,2,4,6,7])/2 + barbase;
lblbot = joblblpos(2);
lbltop = joblblpos(4);
joblblpos(2) = joblblpos(2)-0.1;
joblblpos(4) = joblblpos(4)+0.1;
text(repmat(1.35,1,5), joblblpos, yjob, 'HorizontalAlignment','center', 'FontSize', 14)
hold on
plot([1.1, 1.15], [joblblpos(1) joblblpos(1)], '-k')
plot([1.1, 1.2], [lblbot joblblpos(2)], '-k')
plot([1.1, 1.25], [joblblpos(3) joblblpos(3)], '-k')
plot([1.1, 1.15], [lbltop joblblpos(4)], '-k')
plot([1.1, 1.15], [joblblpos(5) joblblpos(5)], '-k')
set(gca,'XTick', [])
set(gcf,'color','white')
set(gca, 'box', 'off')
set(gcf,'Position',[1000 918 150 420]) 
cd([REDACTED])
saveas(gcf,'Norm_Mag_CP_BigROIS_withBox.tiff')
% Insert --> axes. Then copy main bar graph into new axes, set x limits to
% 0.8 - 1.2, y limits to 0.5 - 0.54, place in appropriate place and remove
% yticklabels where they overlap

% create custom colour map that is more colourblind friendly
vex = [0; 100];
hex = ['#cc5200'; '#ffffff'];
raw = sscanf(hex', '#%2x%2x%2x', [3,size(hex,1)]).' / 255;
N = 64;
map = interp1(vex,raw,linspace(100,0,N), 'pchip');

% similarity matrix
figure;
imagesc(FC_sim_Ft)
ylabel('participants & sessions', 'Fontsize', 16)
xlabel('participants & sessions', 'Fontsize', 16)
colormap(map)
c = colorbar;
c.Label.String = 'Similarity z(r)';
c.FontSize = 16;
set(gca,'XTick', [])
set(gca,'YTick', [])
set(gcf,'color','white')
cd([REDACTED])
saveas(gcf,'Sim_Mat_CP_bigROIs.tiff')


%% conduct main analysis for patients only 
clear indiv_sim_mat
clear t_stats

% isolate patients only from data
FC_Ft_patients = FC_Ft_tri_2D(n_c*n_sessions+1:end,:);

% % select regressors for controls only
% scan_regs_pat = scan_regs_long(n_c*n_sessions+1:end,:);
% 
% % use residualize function to regress out scanner type (we only need the
% % residuals, so this function is more appropriate than mvregress)
% cd([REDACTED])
% FC_resid_pat = residualize(scan_regs_pat, FC_Ft_patients);

% sort patients based on response and sex
all_IDs = dems(:,1);
for di = 2:length(all_IDs)
    all_IDs{di,1}(1:6) = [];
end
resp_sex_idx = zeros(size(FC_Ft_patients,1),1);
rf = 1;
rm = rf+(19*3);
nf = rm+(14*3);
nm = nf+(23*3);
n_r = 0;
n_nr = 0;
n_rf = 0;
n_rm = 0;
n_nrf = 0;
n_nrm = 0;
j = 1;
for ppi = 1:n_p
    dems_ppi = dems(strcmp(ppp_list{ppi}, all_IDs),:);    
    if strcmp(dems_ppi{1,8}, 'Responder') 
        if dems_ppi{1,11} == 1
            resp_sex_idx(j) = rf;
            resp_sex_idx(j+1) = rf+1;
            resp_sex_idx(j+2) = rf+2;
            rf = rf + 3;
            n_rf = n_rf + 1;
        elseif dems_ppi{1,11} == 2
            resp_sex_idx(j) = rm;
            resp_sex_idx(j+1) = rm+1;
            resp_sex_idx(j+2) = rm+2;
            rm = rm + 3;
            n_rm = n_rm + 1;
        end
        n_r = n_r + 1;
    elseif strcmp(dems_ppi{1,8}, 'NonResponder') 
       if dems_ppi{1,11} == 1
            resp_sex_idx(j) = nf;
            resp_sex_idx(j+1) = nf+1;
            resp_sex_idx(j+2) = nf+2;
            nf = nf + 3;
            n_nrf = n_nrf + 1;
        elseif dems_ppi{1,11} == 2
            resp_sex_idx(j) = nm;
            resp_sex_idx(j+1) = nm+1;
            resp_sex_idx(j+2) = nm+2;
            nm = nm + 3;
            n_nrm = n_nrm + 1;
       end
        n_nr = n_nr+ + 1;
    end
    j = j+3;
end

FC_Ft_patients = FC_Ft_patients(resp_sex_idx,:);

% Calculate similarities
FC_sim_pat = corr(FC_Ft_patients');

% Apply Fisher's transform
FC_sim_pat_Ft = atanh(FC_sim_pat);

% Visualize results
figure;
imagesc(FC_sim_pat_Ft)

% Calculate average similarities across different configurations of the
% cross-correlation matrices

% create logicals for indexing different effects
com_idx = ones(size(FC_sim_pat_Ft));
resp_idx = [ones(n_r*n_sessions, n_r*n_sessions) zeros(n_r*n_sessions, n_nr*n_sessions); zeros(n_nr*n_sessions, n_r*n_sessions) ones(n_nr*n_sessions, n_nr*n_sessions)]; % group effect
time_idx = repmat([1 0 0; 0 1 0; 0 0 1], n_p);     % time effect
sex_idx = [ones(n_rf*n_sessions, n_rf*n_sessions) zeros(n_rf*n_sessions, n_rm*n_sessions) ones(n_rf*n_sessions, n_nrf*n_sessions) zeros(n_rf*n_sessions, n_nrm*n_sessions); ...
    zeros(n_rm*n_sessions, n_rf*n_sessions) ones(n_rm*n_sessions, n_rm*n_sessions) zeros(n_rm*n_sessions, n_nrf*n_sessions) ones(n_rm*n_sessions, n_nrm*n_sessions); ...
    ones(n_nrf*n_sessions, n_rf*n_sessions) zeros(n_nrf*n_sessions, n_rm*n_sessions) ones(n_nrf*n_sessions, n_nrf*n_sessions) zeros(n_nrf*n_sessions, n_nrm*n_sessions); ...
    zeros(n_nrm*n_sessions, n_rf*n_sessions) ones(n_nrm*n_sessions, n_rm*n_sessions) zeros(n_nrm*n_sessions, n_nrf*n_sessions) ones(n_nrm*n_sessions, n_nrm*n_sessions)];
rt_idx = time_idx;      % response*time effect
rt_idx(1:n_r*n_sessions, n_r*n_sessions+1:end) = 0;
rt_idx(n_r*n_sessions+1:end,1:n_r*n_sessions) = 0;
rs_idx = [ones(n_rf*n_sessions, n_rf*n_sessions) zeros(n_rf*n_sessions, n_rm*n_sessions) zeros(n_rf*n_sessions, n_nrf*n_sessions) zeros(n_rf*n_sessions, n_nrm*n_sessions); ...
    zeros(n_rm*n_sessions, n_rf*n_sessions) ones(n_rm*n_sessions, n_rm*n_sessions) zeros(n_rm*n_sessions, n_nrf*n_sessions) zeros(n_rm*n_sessions, n_nrm*n_sessions); ...
    zeros(n_nrf*n_sessions, n_rf*n_sessions) zeros(n_nrf*n_sessions, n_rm*n_sessions) ones(n_nrf*n_sessions, n_nrf*n_sessions) zeros(n_nrf*n_sessions, n_nrm*n_sessions); ...
    zeros(n_nrm*n_sessions, n_rf*n_sessions) zeros(n_nrm*n_sessions, n_rm*n_sessions) zeros(n_nrm*n_sessions, n_nrf*n_sessions) ones(n_nrm*n_sessions, n_nrm*n_sessions)];
indiv_idx = zeros(size(FC_sim_pat_Ft));            % individual effect
pps = 1:n_sessions:n_p*n_sessions;
for ppi = 1:n_p
    indiv_idx(pps(ppi):pps(ppi)+2,pps(ppi):pps(ppi)+2) = 1;
end

% remove the diagonal to prevent bias (the fewer cells you average over the
% higher the average will be if the diagonal is always 1)
com_idx(1:n_p*n_sessions+1:end) = 0;
resp_idx(1:n_p*n_sessions+1:end) = 0;
time_idx(1:n_p*n_sessions+1:end) = 0;
sex_idx(1:n_p*n_sessions+1:end) = 0;
rt_idx(1:n_p*n_sessions+1:end) = 0;
rs_idx(1:n_p*n_sessions+1:end) = 0;
indiv_idx(1:n_p*n_sessions+1:end) = 0;

% plot indexes to check they are correct (run lines one by one)
figure;
imagesc(com_idx)
imagesc(resp_idx)
imagesc(time_idx)
imagesc(sex_idx)
imagesc(rt_idx)
imagesc(rs_idx)
imagesc(indiv_idx)

% calculate similarities for different effects
sim_com = mean(mean(FC_sim_pat_Ft(logical(com_idx))));
sim_resp = mean(mean(FC_sim_pat_Ft(logical(resp_idx))));
sim_time = mean(mean(FC_sim_pat_Ft(logical(time_idx))));
sim_sex = mean(mean(FC_sim_pat_Ft(logical(sex_idx))));
sim_rt = mean(mean(FC_sim_pat_Ft(logical(rt_idx))));
sim_rs = mean(mean(FC_sim_pat_Ft(logical(rs_idx))));
sim_indiv = mean(mean(FC_sim_pat_Ft(logical(indiv_idx))));

% calculate normalized relative effects
% subtract baselines
sim_resp_rel = sim_resp - sim_com;
sim_time_rel = sim_time - sim_com;
sim_sex_rel = sim_sex - sim_com;
sim_rt_rel = sim_rt - sim_resp;  
sim_rs_rel = sim_rs - sim_sex;  % take largest main effect as baseline
sim_indiv_rs_rel = sim_indiv - sim_rs;  
 
% check if any effects are smaller than their baselines (will be negative
% in relative form)
sim_resp_rel
sim_time_rel
sim_sex_rel
sim_rt_rel
sim_rs_rel
sim_indiv_rs_rel

% set negative effects to zero
sim_time_rel = 0;
sim_rt_rel = 0;

% divide by total sum similarity
total_sim = sim_com + sim_resp_rel + sim_time_rel + sim_sex_rel + sim_rt_rel + sim_rs_rel + sim_indiv_rs_rel;
sim_com_norm_rel = sim_com/total_sim;
sim_resp_norm_rel = sim_resp_rel/total_sim;
sim_time_norm_rel = sim_time_rel/total_sim;
sim_sex_norm_rel = sim_sex_rel/total_sim;
sim_rt_norm_rel = sim_rt_rel/total_sim;
sim_rs_norm_rel = sim_rs_rel/total_sim;
sim_indiv_norm_rel = sim_indiv_rs_rel/total_sim;

% create bar graphs of absolute and normalized relative similarity
sim_all = [sim_com; sim_resp; sim_time; sim_sex; sim_rt; sim_rs; sim_indiv];
bar(sim_all)
sim_all_rel = [sim_com_norm_rel, sim_resp_norm_rel, sim_time_norm_rel, sim_sex_norm_rel, sim_rt_norm_rel, sim_rs_norm_rel, sim_indiv_norm_rel; sim_com_norm_rel, sim_resp_norm_rel, sim_time_norm_rel, sim_sex_norm_rel, sim_rt_norm_rel, sim_rs_norm_rel, sim_indiv_norm_rel];
bar(sim_all_rel, 'stacked')

% Calculate average similarities across different configurations
% of the cross-correlation matrices for each individual separately &
% perform t-tests
indiv_sim_mat = zeros(n_p,7);
for ppi = 1:n_p
    indiv_mat = FC_sim_pat_Ft(pps(ppi):pps(ppi)+2,:);
    indiv_sim_mat(ppi,1) = mean(mean(indiv_mat(logical(com_idx(pps(ppi):pps(ppi)+2,:)))));
    indiv_sim_mat(ppi,2) = mean(mean(indiv_mat(logical(resp_idx(pps(ppi):pps(ppi)+2,:)))));
    indiv_sim_mat(ppi,3) = mean(mean(indiv_mat(logical(time_idx(pps(ppi):pps(ppi)+2,:)))));
    indiv_sim_mat(ppi,4) = mean(mean(indiv_mat(logical(sex_idx(pps(ppi):pps(ppi)+2,:)))));
    indiv_sim_mat(ppi,5) = mean(mean(indiv_mat(logical(rt_idx(pps(ppi):pps(ppi)+2,:)))));
    indiv_sim_mat(ppi,6) = mean(mean(indiv_mat(logical(rs_idx(pps(ppi):pps(ppi)+2,:)))));
    indiv_sim_mat(ppi,7) = mean(mean(indiv_mat(logical(indiv_idx(pps(ppi):pps(ppi)+2,:)))));
end

    
% perform t-tests
t_stats = zeros(10,8);
comparisons = [1,2;1,3;1,4;2,3;2,4;3,4;2,5;4,6;5,6;6,7];  % MAKE SURE TO USE THE RIGHT BASELINE FOR THE INTERACTION EFFECTS - define columns we want to compare through planned contrasts
n_perm = 1000;
j = 1;
for comp = 1:length(comparisons)
    xi = comparisons(comp,1);
    yi = comparisons(comp,2);

    [h,p,ci,stats] = ttest(indiv_sim_mat(:,xi),indiv_sim_mat(:,yi), 'tail', 'both', 'Alpha', 0.05);
    t_stats(j,1) = stats.tstat;
    t_stats(j,2) = stats.df;
    t_stats(j,3) = stats.sd;
    t_stats(j,4) = ci(1);
    t_stats(j,5) = ci(2);
    t_perm = zeros(1,n_perm);
    for perm = 1:n_perm
        shuffled = zeros(size(indiv_sim_mat(:,[xi,yi])));
        for ppi = 1:n_c
            shuffled(ppi,:) = shuffle(indiv_sim_mat(ppi, [xi,yi]));
        end
        [h,p,ci,stats] = ttest(shuffled(:,1),shuffled(:,2), 'tail', 'both', 'Alpha', 0.05);
        t_perm(perm) = stats.tstat;
    end
    t_stats(j,6) = sum(abs(t_perm) > abs(t_stats(j,1)))/n_perm;  % calculate proportion of t-values from permutation test that are more extreme than the observed t-value
    
    % calculate Cohen's d
    indiv_diff = indiv_sim_mat(:,yi) - indiv_sim_mat(:,xi);
    t_stats(j,8) = mean(indiv_diff)/std(indiv_diff);
    j = j+1;
end

% apply fdr correction
[p_fdr, t_stats(:,7)] = fdr(t_stats(:,6), 0.05);

% turn statistical results in comprehensible table
patients_stats = array2table(t_stats);
patients_stats.Properties.VariableNames = {'t_value' 'DF' 'SD' 'lower_CI_limit' 'upper_CI_limit' 'p_uncorrected' 'sig_after_FDR_correction' 'Cohens_d'};

% save table
cd([REDACTED])
writetable(patients_stats, 't_tests_patients_bigROIs.xlsx');

% create bar graph with error bars
bar(mean(indiv_sim_mat))
hold on
errorbar(mean(indiv_sim_mat), std(indiv_sim_mat)/sqrt(length(indiv_sim_mat)))

%% Nicer graphs
% bar with SEM error bars
sim_diff = [mean(indiv_sim_mat(:,1)), mean(indiv_sim_mat(:,3)), mean(indiv_sim_mat(:,1)), mean(indiv_sim_mat(:,5)), mean(indiv_sim_mat(:,4)), mean(indiv_sim_mat(:,6))];
figure;
bar(mean(indiv_sim_mat), 'FaceColor', [0.3 0.3 0.3])
hold on
bar(2:7, sim_diff, 'FaceColor', [0.7 0.7 0.7])
errorbar(mean(indiv_sim_mat), std(indiv_sim_mat)/sqrt(length(indiv_sim_mat)), 'k', 'LineStyle', 'none')
set(gca,'XTickLabel',{'Common', 'Response', 'Time', 'Sex', 'Response*time', 'Response*sex', 'Individual'}, 'FontSize', 14);
ylabel('Average similarity z(r)');
plot([1.4, 4.4], [mean(indiv_sim_mat(:,1)), mean(indiv_sim_mat(:,1))], '--r')
plot([4.4, 6.4], [mean(indiv_sim_mat(:,4)), mean(indiv_sim_mat(:,4))], '--r')
plot([6.4, 7.4], [mean(indiv_sim_mat(:,6)), mean(indiv_sim_mat(:,6))], '--r')
plot([1,1,2,2], [0.425, 0.45, 0.45, 0.425], 'k')
text(1.425, 0.475, '\ast', 'FontSize', 24);  % add significance stars
plot([2,2,3,3], [0.475, 0.5, 0.5, 0.475], 'k')
text(2.425, 0.525, '\ast', 'FontSize', 24);  % add significance stars
plot([1,1,3,3], [0.525, 0.55, 0.55, 0.525], 'k')
text(2, 0.575, '\ast', 'FontSize', 24);  % add significance stars
plot([1,1,4,4], [0.575, 0.6, 0.6, 0.575], 'k')
text(2.25, 0.625, '\ast', 'FontSize', 24);  % add significance stars
plot([3,3,4,4], [0.425, 0.45, 0.45, 0.425], 'k')
text(3.425, 0.475, '\ast', 'FontSize', 24);  % add significance stars
% plot([4,4,5,5], [0.125, 0.15, 0.15, 0.125], 'k')
% text(4.425, 0.175, '\ast', 'FontSize', 24);  % add significance stars
plot([5,5,6,6], [0.425, 0.45, 0.45, 0.425], 'k')
text(5.425, 0.475, '\ast', 'FontSize', 24);  % add significance stars
plot([4,4,6,6], [0.475, 0.5, 0.5, 0.475], 'k')
text(5, 0.525, '\ast', 'FontSize', 24);  % add significance stars
plot([2,2,5,5], [0.625, 0.65, 0.65, 0.625], 'k')
text(3.5, 0.675, '\ast', 'FontSize', 24);  % add significance stars
plot([6,6,7,7], [0.77, 0.795, 0.795, 0.77], 'k')
text(6.425, 0.82, '\ast', 'FontSize', 24);  % add significance stars
ylim([0, 0.85])
set(gcf,'color','white')
set(gca, 'box', 'off')
xtickangle(90)
set(gcf,'Position',[1000 918 350 420]) 
cd([REDACTED])
saveas(gcf,'Sim_Bar_P_bigROIs.tiff')

% stacked bar graph
figure;
ba = bar([1,nan], sim_all_rel(:,[1,2,4,6,7]), 'stacked', 'Barwidth', 0.2, 'Facecolor', 'flat');
ba(1).CData = [1 1 1];
ba(2).CData = [1 1 1]*0.8;
ba(3).CData = [1 1 1]*0.6;
ba(4).CData = [1 1 1]*0.4;
ba(5).CData = [1 1 1]*0.2;
ylabel('Normalized relative effect magnitude', 'FontSize', 16);
xlim([0.8, 1.5])
yd = get(ba, 'YData');
yjob = {'Common', 'Resp', 'Sex', 'Resp*sex', 'Individual'};
barbase = cumsum([0 sim_all_rel(1,[1,2,4,6])],2);
joblblpos = sim_all_rel(1,[1,2,4,6,7])/2 + barbase;
lblbot = joblblpos(2);
lbltop = joblblpos(4);
joblblpos(2) = joblblpos(2)-0.1;
joblblpos(4) = joblblpos(4)+0.1;
text(repmat(1.35,1,5), joblblpos, yjob, 'HorizontalAlignment','center', 'FontSize', 14)
hold on
plot([1.1, 1.15], [joblblpos(1) joblblpos(1)], '-k')
plot([1.1, 1.2], [lblbot joblblpos(2)], '-k')
plot([1.1, 1.25], [joblblpos(3) joblblpos(3)], '-k')
plot([1.1, 1.15], [lbltop joblblpos(4)], '-k')
plot([1.1, 1.15], [joblblpos(5) joblblpos(5)], '-k')
set(gca,'XTick', [])
set(gcf,'color','white')
set(gca, 'box', 'off')
set(gcf,'Position',[1000 918 150 420]) 
cd([REDACTED])
saveas(gcf,'Norm_Mag_P_BigROIs_withBox.tiff')

% create custom colour map that is more colourblind friendly
vex = [0; 100];
hex = ['#cc5200'; '#ffffff'];
raw = sscanf(hex', '#%2x%2x%2x', [3,size(hex,1)]).' / 255;
N = 64;
map = interp1(vex,raw,linspace(100,0,N), 'pchip');

% similarity matrix
figure;
imagesc(FC_sim_pat_Ft)
colormap(map)
c = colorbar;
c.Label.String = 'Similarity z(r)';
c.FontSize = 16;
set(gca,'XTick', [])
set(gca,'YTick', [])
set(gcf,'color','white')
cd([REDACTED])
saveas(gcf,'Sim_Mat_P_bigROIs.tiff')
