# Supplementary material for: Large Individual Differences in Functional Connectivity in the Context of Major Depression and Antidepressant Pharmacotherapy
Source: eNeuro. 2024 Jun 6;11(6):ENEURO.0286-23.2024. doi: 10.1523/ENEURO.0286-23.2024 (PMC11163402; doi:10.1523/ENEURO.0286-23.2024)
Supplement: Analysis scripts — Download Analysis scripts, ZIP file. [file eneuro-11-ENEURO.0286-23.2024-s002.zip › code/organize_downloaded_data.m]

%%%%% organize data %%%%%

% go to directory with preprocessed anhedonia files
cd([REDACTED])
folders = dir();

% loop over folders and files and move each into the appropriate folder (or
% create that folder if it does not exist yet
for sitei = 3:length(folders)
    cd([folders(sitei).folder '/' folders(sitei).name])
    filenames = dir();
    % loop over files
    for filei = 3:length(filenames)
        cd([folders(sitei).folder '/' folders(sitei).name])
        % figure out what time point the file is from
        if contains(filenames(filei).name, '_01_')
            time_point = 'T1';
        elseif contains(filenames(filei).name, '_02_')
            time_point = 'T2';
        elseif contains(filenames(filei).name, '_03_')
            time_point = 'T3';
        end
            
        pp_ID = filenames(filei).name(12:19);
        if ~exist([[REDACTED] time_point '/' pp_ID])
            mkdir([[REDACTED] time_point '/' pp_ID])
        end
        
        % copy file into appropriate directory
        copyfile(filenames(filei).name, [[REDACTED] time_point '/' pp_ID])
        cd([[REDACTED] time_point '/' pp_ID])
        movefile(filenames(filei).name, [filenames(filei).name(1:28) 'An' filenames(filei).name(28:end)])
    end
end

%% go to directory with preprocessed resting state files
cd([REDACTED])
folders = dir();

% loop over folders and files and move each into the appropriate folder (or
% create that folder if it does not exist yet
for sitei = 3:length(folders)
    cd([folders(sitei).folder '/' folders(sitei).name])
    filenames = dir();
    % loop over files
    for filei = 3:length(filenames)
        % figure out what time point the file is from
        if contains(filenames(filei).name, '_01_')
            time_point = 'T1';
        elseif contains(filenames(filei).name, '_02_')
            time_point = 'T2';
        elseif contains(filenames(filei).name, '_03_')
            time_point = 'T3';
        end
            
        pp_ID = filenames(filei).name(12:19);
        if exist([[REDACTED] time_point '/' pp_ID])
            % copy file into appropriate directory
            copyfile(filenames(filei).name, [[REDACTED] time_point '/' pp_ID])
        end
        
    end
end
    
%% go to directory with preprocessed go/no-go files
cd([REDACTED])
folders = dir();

% loop over folders and files and move each into the appropriate folder (or
% create that folder if it does not exist yet
for sitei = 3:length(folders)
    cd([folders(sitei).folder '/' folders(sitei).name])
    filenames = dir();
    % loop over files
    for filei = 3:length(filenames)
        % figure out what time point the file is from
        if contains(filenames(filei).name, '_01_')
            time_point = 'T1';
        elseif contains(filenames(filei).name, '_02_')
            time_point = 'T2';
        elseif contains(filenames(filei).name, '_03_')
            time_point = 'T3';
        end
            
        pp_ID = filenames(filei).name(12:19);
        if exist([[REDACTED] time_point '/' pp_ID])
            % copy file into appropriate directory
            copyfile(filenames(filei).name, [[REDACTED] time_point '/' pp_ID])
            cd([[REDACTED] time_point '/' pp_ID])
            movefile(filenames(filei).name, [filenames(filei).name(1:28) 'gNg' filenames(filei).name(35:end)])
            cd([folders(sitei).folder '/' folders(sitei).name])
        end
        
    end
end

%% remove wrong files (downloaded the wrong version)
cd([REDACTED])
time_points = dir();

for timei = 4:length(time_points)-1
    cd([time_points(timei).folder '/' time_points(timei).name])
    ppts = dir();
    for ppi = 3:length(ppts)
        cd([ppts(ppi).folder '/' ppts(ppi).name])
        filenames = dir();
        for filei = 3:length(filenames)
            if endsWith(filenames(filei).name, 'SE01_FIX_2_ET-norm.nii.gz')
                delete(filenames(filei).name)
            end
        end
    end
end
