# Supplementary material for: Large Individual Differences in Functional Connectivity in the Context of Major Depression and Antidepressant Pharmacotherapy
Source: eNeuro. 2024 Jun 6;11(6):ENEURO.0286-23.2024. doi: 10.1523/ENEURO.0286-23.2024 (PMC11163402; doi:10.1523/ENEURO.0286-23.2024)
Supplement: Analysis scripts — Download Analysis scripts, ZIP file. [file eneuro-11-ENEURO.0286-23.2024-s002.zip › code/Parcels/Contents.txt]

Contents:

"Parcels_LR.dtseries.nii" contains the uniquely numbered parcels, mapped onto the fs_LR 32k cortical surface.

"Parcels_LR.dlabel.nii" contains the same parcels in label format (useful for creating parcellated connectomes in Workbench).

"Parcels_L.func.gii" and "Parcels_R.func.gii" similarly contain the uniquely numbered parcels, mapped onto the fs_LR 32k cortical surface, split by hemisphere. 

"Parcels_L_164.func.gii" and "Parcels_R_164.func.gii" similarly contain the uniquely numbered parcels, mapped onto the fs_LR 32k cortical surface, split by hemisphere and then upsampled onto the fs_LR 164k cortical surface. These parcel borders should be considered tentative due to the upsampling.

"Parcels_MNI_XXX.nii" contains the uniquely numbered parcels, registered to MNI space, at 1x1x1 mm, 2x2x2 mm, and 3x3x3 mm resolutions.

"Parcels_711-2b_XXX.nii" contains the uniquely numbered parcels, registered to 711-2b space, at 1x1x1 mm, 2x2x2 mm, and 3x3x3 mm resolutions.

"Parcels.xlsx" contains the unique number, hemisphere, approximate surface area (calculated on the fs_LR 32k "midthickness" cortical surface), centroid, and putative network membership of each parcel.
