# Supplementary material for: Large Individual Differences in Functional Connectivity in the Context of Major Depression and Antidepressant Pharmacotherapy
Source: eNeuro. 2024 Jun 6;11(6):ENEURO.0286-23.2024. doi: 10.1523/ENEURO.0286-23.2024 (PMC11163402; doi:10.1523/ENEURO.0286-23.2024)
Supplement: Analysis scripts — Download Analysis scripts, ZIP file. [file eneuro-11-ENEURO.0286-23.2024-s002.zip › code/Parcels/Parcels.xlsx]

## Sheet: Parcels.txt
ParcelID	Hem	Surface area (mm2)	Centroid (MNI)	Community
1	L	1411.64	-11.2 -52.4 36.5	Default
2	L	377.254	-18.8 -48.7 65	SMhand
3	L	437.147	-51.8 -7.8 38.5	SMmouth
4	L	368.636	-11.7 26.7 57	Default
5	L	870.926	-18.4 -85.5 21.6	Visual
6	L	1083.67	-47.2 -58 30.8	Default	angular gyrus
7	L	91.3224	-38.1 48.8 10.5	FrontoParietal
8	L	486.724	-16.8 -60.1 -5.4	Visual
9	L	95.001	-55.9 -47.7 -9.3	FrontoParietal
10	L	179.831	-32 -29.3 15.6	Auditory
11	L	124.818	-29.3 5.3 -27.4	None	temporal pole
12	L	134.183	-6.1 -26 28.5	CinguloParietal
13	L	266.892	-14.4 -57.8 18.4	RetrosplenialTemporal
14	L	246.502	-8.8 -49.8 4.2	RetrosplenialTemporal
15	L	1660.17	-11.3 -83.2 3.9	Visual
16	L	88.7269	-22 -58.1 1.5	Visual
17	L	44.2265	-9.6 -58 3	Visual
18	L	128.395	-29 -35.9 -8.3	None
19	L	60.4231	-18.5 -39.2 -1.1	None
20	L	141.87	-16.7 -46 -3.7	Visual
21	L	551.086	-16.6 -36.1 42.7	CinguloOperc
22	L	508.21	-9.4 -0.1 42.9	CinguloOperc
23	L	271.578	-3.8 12.1 64.6	VentralAttn
24	L	281.911	-5.5 29.3 44	FrontoParietal
25	L	200.85	-5.6 42.2 35.1	Default
26	L	121.392	-1.7 -17.7 39.1	Default
27	L	293.05	-8.4 14.6 33.8	CinguloOperc
28	L	67.6222	-9 25.3 27.7	CinguloOperc
29	L	104.903	-10 33.9 21.5	Salience
30	L	49.1552	-10.7 -47.5 60.3	SMhand
31	L	344.058	-15.6 -33.1 66.1	SMhand
32	L	116.245	-10.9 -29.3 69.5	SMhand
33	L	60.4678	-6.6 -20.4 74.2	SMhand
34	L	267.721	-8 -8.7 62.9	CinguloOperc
35	L	240.928	-10.8 -41.1 64.9	SMhand
36	L	349.332	-5 -28.2 60.4	SMhand
37	L	150.363	-5.4 -15.9 48.8	SMhand
38	L	517.153	-35.8 -29.7 54.5	SMhand
39	L	141.71	-41.5 -12.5 50.4	SMmouth
40	L	97.7425	-42.1 -4.5 47.3	CinguloOperc
41	L	345.66	-27.3 -6.8 46.3	DorsalAttn
42	L	95.2355	-27.3 1.9 52.9	DorsalAttn	premotor
43	L	113.96	-19.8 6.4 55.7	DorsalAttn
44	L	518.735	-19.5 30.1 45.5	Default
45	L	387.862	-36.8 -22.8 61.9	SMhand
46	L	110.852	-20.5 -24.9 64.5	SMhand
47	L	320.273	-23.4 -13.8 64.2	SMhand
48	L	124.824	-17.2 -8.6 67.9	SMhand
49	L	136.567	-21.3 -0.2 62.7	DorsalAttn
50	L	176.813	-28.6 -44.7 61.7	SMhand
51	L	317.014	-31.1 -48.9 47.1	DorsalAttn
52	L	181.272	-42.9 -45 43	DorsalAttn
53	L	854.769	-51.5 -11.9 29.7	SMmouth
54	L	93.9784	-54.1 -21.3 40.8	SMhand
55	L	189.233	-51.7 -30.9 39.9	DorsalAttn
56	L	319.136	-35.2 -35.3 42	SMhand
57	L	205.587	-27.5 -37.2 61.4	SMhand
58	L	228.046	-47.2 -31.4 54.8	SMhand
59	L	107.614	-46.1 -17.8 52.7	SMmouth
60	L	51.2597	-44.8 -54 14.6	VentralAttn	angular gyrus
61	L	72.0454	-51.6 -55.9 11.4	VentralAttn	angular gyrus
62	L	1211.17	-48.1 -40 2.4	VentralAttn
63	L	400.98	-57.7 -40.6 35.8	CinguloOperc
64	L	69.8136	-46.3 -41.4 25.9	Auditory
65	L	57.6828	-35.8 -33.5 19.9	Auditory
66	L	318.166	-52.7 -20.6 5.4	Auditory
67	L	133.698	-59.6 -38.5 16.5	Auditory
68	L	184.766	-58.7 -29.9 11.1	Auditory
69	L	87.5338	-40.6 -38.3 14.5	Auditory
70	L	77.923	-33.7 -21.8 9.9	Auditory
71	L	258.316	-38.7 -16 -5.3	CinguloOperc
72	L	314.416	-39.1 -1.6 -12.2	CinguloOperc
73	L	435.479	-33.6 17.2 -31.5	None
74	L	213.182	-43.6 36.3 8.5	DorsalAttn
75	L	231.032	-50 20.8 10.6	VentralAttn
76	L	405.874	-37.7 2.9 11.7	CinguloOperc
77	L	177.805	-37.2 -14 19.4	Auditory
78	L	388.321	-40.3 50.4 -4.8	FrontoParietal
79	L	139.116	-47.2 39 -9.1	VentralAttn
80	L	558.296	-29.1 20.5 -14	VentralAttn
81	L	114.481	-36.6 1.4 6.4	CinguloOperc
82	L	96.9825	-37.3 8.9 -0.9	CinguloOperc
83	L	78.1451	-32.5 17.2 -7.8	Salience
84	L	420.851	-28.8 23.7 8.4	CinguloOperc
85	L	119.47	-44.3 33.2 -7.2	VentralAttn
86	L	110.682	-45.4 28.8 0.8	VentralAttn
87	L	429.203	-20.4 -64.6 51.4	DorsalAttn
88	L	259.515	-25.8 -65 32.2	DorsalAttn
89	L	118.099	-12.7 -64.9 31.8	CinguloParietal
90	L	186.66	-13.7 -77.4 26.6	Visual
91	L	259.257	-9.9 -56.9 59.8	DorsalAttn
92	L	81.3067	-7.1 -63.7 54.9	DorsalAttn
93	L	214.913	-10.9 -73.4 42.9	CinguloParietal
94	L	485.835	-39.3 -73.9 38.3	Default
95	L	112.404	-30 -74.1 36.1	DorsalAttn
96	L	194.911	-34.1 -61 42.4	FrontoParietal
97	L	618.926	-31.3 -84.2 9	Visual
98	L	199.91	-34.2 -86.6 -0.5	Visual
99	L	343.731	-43.4 -67.6 9.7	Visual
100	L	1018.58	-46.2 -57.7 -7.9	DorsalAttn
101	L	130.09	-59.8 -4.1 8.8	CinguloOperc
102	L	84.3721	-52.2 -14.1 15.2	Auditory
103	L	219.181	-55.1 -32.3 23	CinguloOperc
104	L	235.348	-50.6 -22.4 19.2	Auditory
105	L	316.564	-58.8 -23.9 31	CinguloOperc
106	L	493.918	-45.2 2.7 32.4	DorsalAttn
107	L	75.7565	-34.7 5.6 34	DorsalAttn
108	L	86.8292	-43 19.4 33.5	FrontoParietal
109	L	275.399	-40.2 23.6 23.3	FrontoParietal
110	L	179.304	-37.6 38.4 17.2	DorsalAttn
111	L	190.307	-51.8 -0.6 5	CinguloOperc
112	L	375.492	-48.6 7.5 11.1	CinguloOperc
113	L	79.561	-41.6 8.7 22.2	DorsalAttn
114	L	85.7529	-27.5 53.6 0	Default
115	L	109.558	-23.4 61 -6.8	None
116	L	539.149	-5.9 54.8 -11.3	Default
117	L	307.577	-6.8 38.2 -9.4	Default	orbitofrontal
118	L	45.3309	-31.8 2.6 -16.8	None	dorsal entorhinal
119	L	111.137	-34.7 35.6 -9.6	None
120	L	348.182	-22.5 32.1 -13.6	None
121	L	122.322	-23.8 52.2 -12.8	None
122	L	235.984	-17.3 46.6 -17.9	None
123	L	212.156	-13.3 24 -16.4	None	left orbitofrontal cortex (BA11)
124	L	110.593	-8.9 45.5 -20.8	None	left orbitofrontal cortex (BA11)
125	L	87.1769	-2.5 33.8 -26.2	None	left orbitofrontal cortex (BA11)
126	L	141.899	-63.2 -28.7 -7.2	Default
127	L	776.479	-53.1 -11.4 -16	Default
128	L	500.01	-53.2 -13 -29.2	None
129	L	538.086	-44.6 9 -37	None
130	L	375.565	-33.8 -33.2 -15.4	RetrosplenialTemporal
131	L	296.707	-28.8 -58.8 -9.1	Visual
132	L	201.042	-34.4 -63.9 -15.7	Visual
133	L	155.442	-55.1 -39.6 -16.2	None
134	L	142.49	-32 -3.9 -45.2	None
135	L	175.834	-38.6 -13 -26.9	None
136	L	314.06	-34.3 -43.8 -21.6	Visual
137	L	482.847	-5.4 -88 18.6	Visual
138	L	141.791	-8.6 -77.5 -3.5	Visual
139	L	230.364	-41.2 -72.1 -5.9	Visual
140	L	353.176	-25.2 -97.2 -7.9	Visual
141	L	540.519	-22.6 -81.7 -11.7	Visual
142	L	221.331	-20.5 -12.6 -23.7	None
143	L	155.962	-22.5 -37.1 -15	RetrosplenialTemporal
144	L	205.098	-22 -21.9 -17.4	None
145	L	177.834	-15.9 48.6 37.2	Default
146	L	272.899	-19.5 56.3 27.5	Default
147	L	55.3071	-26.6 46.8 20.9	CinguloOperc
148	L	193.79	-21.3 63.1 1.9	FrontoParietal
149	L	106.158	-28.6 50.9 10.1	FrontoParietal
150	L	685.062	-6.5 54.7 18.1	Default
151	L	150.871	-15.7 64.7 13.7	Default
152	L	176.69	-6 44.9 6.3	Default
153	L	162.435	-28.8 38.3 28.2	CinguloOperc
154	L	104.961	-26.2 26.6 38.8	Default
155	L	150.869	-35.7 33.1 32	DorsalAttn
156	L	139.201	-29.3 16.8 50.7	Default
157	L	351.729	-41.7 16.1 47.5	Default
158	L	113.288	-38.7 4.8 48.4	VentralAttn
159	L	241.899	-50.8 6.9 -20.1	None	temporal pole
160	L	387.764	-54.4 -1.4 -0.7	Auditory
161	L	94.8631	-59 -18 -3	VentralAttn
162	R	1286.04	12.3 -51.6 34.5	Default
163	R	422.462	20.8 -48.2 66.1	SMhand
164	R	303.264	49.6 -7.4 36.1	SMmouth
165	R	445.296	11.9 21.9 59.9	Default
166	R	593.545	22 -84.6 23.7	Visual
167	R	154.287	47.9 -42.5 41.5	FrontoParietal
168	R	156.664	38.1 45.9 7.7	FrontoParietal
169	R	102.026	22.3 -46.5 -9.9	Visual
170	R	259.378	59.7 -41 -10.9	FrontoParietal
171	R	168.927	33.6 -22.3 13	Auditory
172	R	252.982	32.5 13.6 -30.5	None
173	R	138.036	7.6 -27 28.4	CinguloParietal
174	R	514.055	13.8 -54.1 10.9	RetrosplenialTemporal
175	R	1935.34	15.5 -74.1 9.4	Visual
176	R	271.781	19.6 -45.3 -4.4	Visual
177	R	248.727	15.6 -59.6 -5	Visual
178	R	94.8293	24.9 -35.9 -4.8	None
179	R	92.6377	19.4 -29.9 -9.7	None
180	R	697.652	16.2 -33.1 43.2	CinguloOperc
181	R	86.6935	6.7 5 55.9	CinguloOperc
182	R	259.773	7 25.7 47.3	FrontoParietal
183	R	103.747	8.4 34.7 22.6	Salience
184	R	375.319	7.7 44.1 5.5	Default
185	R	494.779	8.6 4.2 40.1	CinguloOperc
186	R	85.9457	3 -19.6 37.9	Default
187	R	80.7702	8.8 10.8 45.9	CinguloOperc
188	R	175.557	6 21.8 32.4	CinguloOperc
189	R	381.239	10.3 -57.3 58.3	DorsalAttn
190	R	372.729	16.5 -32.8 67.7	SMhand
191	R	479.451	4.8 -27.1 64.8	SMhand
192	R	117.919	16.2 0.8 67.5	CinguloOperc
193	R	182.581	11.9 -40.7 67	SMhand
194	R	63.6578	5.1 -17.1 51.6	SMhand
195	R	123.746	6.8 -8.1 50.9	SMhand
196	R	213.258	8 -6.2 63.7	CinguloOperc
197	R	225.414	42.3 -11 47.3	SMmouth
198	R	153.642	42.5 -2.3 47.2	CinguloOperc
199	R	125.372	29.2 1.9 52.4	DorsalAttn
200	R	368.354	21.9 21 46.2	Default
201	R	358.517	38.1 -22.4 60.3	SMhand
202	R	140.677	19.7 -25 65.2	SMhand
203	R	252.12	29.9 -7.8 47.4	DorsalAttn
204	R	69.6388	12.4 -28.3 69.6	SMhand
205	R	193.023	29.2 -13.5 64.2	SMhand
206	R	81.8931	17 -16.9 70.9	SMhand
207	R	144.016	20.9 -6.4 65	SMhand
208	R	162.163	22.6 5.6 57.6	DorsalAttn
209	R	117.773	29.5 -42.5 60.4	SMhand
210	R	42.8535	34.2 -40.6 51.6	SMhand
211	R	139.568	38.8 -42.6 40.4	DorsalAttn
212	R	813.603	53.9 -8.3 26.1	SMmouth
213	R	325.808	39.6 -31.5 39.7	SMhand
214	R	221.743	28 -34.8 63.1	SMhand
215	R	95.0339	39.2 -34.6 57.5	SMhand
216	R	550.15	37.3 -25.9 50.9	SMhand
217	R	208.708	48.7 -26.1 52.2	SMhand
218	R	134.197	47.8 -15.1 49.3	SMmouth
219	R	301.358	57.5 -40.3 34.7	CinguloOperc
220	R	658.639	48.9 -53 28.6	Default
221	R	126.835	57.5 -45.3 9	VentralAttn
222	R	146.969	60.9 -38.7 1.7	VentralAttn
223	R	1236.73	54.9 -27 29.6	CinguloOperc
224	R	178.79	36.4 -30.7 19.4	Auditory
225	R	259.457	62.5 -25.6 -5.5	Default
226	R	134.841	57.1 -17 -2.6	VentralAttn
227	R	350.468	53.8 -15.8 5.2	Auditory
228	R	82.9075	47.4 -39.6 13.2	VentralAttn
229	R	171.325	45.5 -37.3 3.4	VentralAttn
230	R	116.892	59.2 -38.6 14.6	Auditory
231	R	186.775	48.5 -26.5 -0.1	VentralAttn
232	R	98.1676	61.7 -24 1.3	Auditory
233	R	238.214	60 -25.2 10.2	Auditory
234	R	296.727	38.8 -14.4 -5	CinguloOperc
235	R	277.013	39.7 1.2 -13.1	CinguloOperc
236	R	243.284	36.8 37.8 13.1	DorsalAttn
237	R	121.234	52.5 23.7 10.3	VentralAttn
238	R	206.393	36.7 5.2 12.7	CinguloOperc
239	R	112.874	38.4 -12.2 20	Auditory
240	R	306.8	42.8 48.3 -5.1	FrontoParietal
241	R	92.8435	48.1 38.3 -9.2	VentralAttn
242	R	268.734	45.2 30.7 -5.6	VentralAttn
243	R	272.128	27.4 19.7 -14.9	VentralAttn
244	R	60.859	36.6 -10 12.4	Auditory
245	R	160.367	39.6 10.4 -1.6	CinguloOperc
246	R	134.132	36.5 5.7 6	CinguloOperc
247	R	109.455	30.6 22.8 -4.7	Salience
248	R	87.5638	33.7 22.6 3.7	CinguloOperc
249	R	317.182	34 24.4 10	CinguloOperc
250	R	93.8732	48.1 38.4 2.4	DorsalAttn
251	R	224.648	26.8 -55 54.2	Visual
252	R	362.116	23 -66.4 51.8	DorsalAttn
253	R	265.513	32.3 -63.6 33.8	DorsalAttn
254	R	287.783	15.6 -69.5 39.6	CinguloParietal
255	R	161.041	17.6 -78.3 34	Visual
256	R	100.23	7.7 -85.6 31.6	Visual
257	R	53.1597	7.4 -69.3 49.9	Default
258	R	196.997	35.4 -77.1 21.1	Visual
259	R	709.959	46.5 -67.3 36.2	Default
260	R	59.9758	41.5 -53.5 44	FrontoParietal
261	R	39.9006	35.7 -56.7 45.2	FrontoParietal
262	R	156.976	33.5 -48.2 49.4	DorsalAttn
263	R	1229.83	31.7 -85.7 2.4	Visual
264	R	434.255	43.8 -67.2 2	Visual
265	R	732.048	47.3 -52.4 -11.7	Visual
266	R	79.8507	57 -53.8 -1.1	DorsalAttn
267	R	156.024	49 -54.5 8.8	Visual
268	R	130.832	60.9 -2.2 10.7	Auditory
269	R	158.621	54.2 -13.6 16.9	Auditory
270	R	163.128	53 -22.7 39.1	SMhand
271	R	232.135	47.3 2 37.6	DorsalAttn
272	R	168.715	37.8 28.7 35.6	FrontoParietal
273	R	356.969	41.8 29.1 21.6	FrontoParietal
274	R	288.886	50.1 3 3.9	CinguloOperc
275	R	846.895	46.6 7.8 19.3	DorsalAttn
276	R	58.8152	38.6 18.8 25.5	FrontoParietal
277	R	327.975	28.4 57 -5.1	FrontoParietal
278	R	279.635	4.8 65.1 -7.1	Default
279	R	422.728	7.2 48.4 -10.1	Default
280	R	237.012	2.9 18.7 -23.2	None
281	R	218.639	35.1 37.3 -8.4	None
282	R	75.7862	25.4 8.9 -15.7	None
283	R	296.99	21.2 30.3 -15.2	None
284	R	288.026	21.6 51.1 -14.1	None
285	R	38.5266	11.9 25.7 -24.8	None	orbitofrontal cortex (BA11)
286	R	93.8852	13.5 20.3 -15.2	None	orbitofrontal cortex (BA11)
287	R	288.31	10.9 39.1 -19.7	None
288	R	108.78	2.2 39 -25.6	None	orbitofrontal cortex (BA11)
289	R	76.9437	62.3 -26.4 -16	None
290	R	711.426	57.5 -7.4 -16.4	Default
291	R	160.083	54.7 -7.8 -26.9	None
292	R	799.98	45.2 13.6 -30.1	None
293	R	72.3148	31.2 -45.6 -5.8	Visual
294	R	86.3581	34.6 -35.6 -12.3	RetrosplenialTemporal
295	R	196.838	34.6 -23.9 -20.4	RetrosplenialTemporal
296	R	181.844	20.1 -21.4 -21.5	None
297	R	96.6098	28 -0.4 -37.3	None
298	R	938.133	26.9 -69.1 -6.6	Visual
299	R	568.891	34.9 -44 -20	Visual
300	R	162.123	36.8 7.7 -37.9	None
301	R	282.809	54.5 -9.6 -37	None
302	R	71.2382	56.4 -27 -19.4	None	inferior temporal gyrus (BA 20)
303	R	183.422	31.1 2.2 -46.1	None
304	R	162.005	39.5 -11.9 -29.7	None	inferior temporal gyrus
305	R	72.6422	31.6 -9.4 -35.5	None	parahippocampal
306	R	106.275	43.4 -24.1 -20.8	None	inferior temporal gyrus
307	R	187.605	13.8 -92.3 14.7	Visual
308	R	209.897	10.5 -73.8 -1.5	Visual
309	R	142.253	20.4 -87.3 -6.6	Visual
310	R	161.044	5.1 -80.2 23.1	Visual
311	R	132.475	14.6 -70.3 23.3	Visual
312	R	218.253	19.5 -10.8 -24.9	None
313	R	109.984	24.5 -36.2 -13.2	RetrosplenialTemporal
314	R	65.8617	30.4 -18.8 -19.4	None
315	R	200.136	21 32.8 42.1	Default
316	R	111.165	21.4 42.8 35.1	Default
317	R	119.254	24.4 50.8 24.3	CinguloOperc
318	R	300.281	31.3 39.7 25.6	CinguloOperc
319	R	254.779	23.5 59.1 4.9	FrontoParietal
320	R	96.1945	30.9 52.2 9.9	FrontoParietal
321	R	285.472	16 61 19.8	Default
322	R	494.168	8.2 53.8 14	Default
323	R	118.097	5.9 54.9 29.4	Default
324	R	201.525	13.8 46.7 42.1	Default
325	R	251.625	6.8 44.5 34.8	Default
326	R	83.9548	30.6 18.9 48.7	Default
327	R	384.263	42.4 19.5 48.2	FrontoParietal
328	R	142.111	38.9 9.6 42.7	FrontoParietal
329	R	15.9589	39.7 -22.5 2.6	Auditory
330	R	415.398	55.8 2 -2	Auditory
331	R	101.392	54.4 1.1 -12.9	Default
332	R	129.568	57.1 -6.3 -7.7	VentralAttn
333	R	66.6635	46.6 -21.5 -8.5	VentralAttn
