# Supplementary material for: Large Individual Differences in Functional Connectivity in the Context of Major Depression and Antidepressant Pharmacotherapy
Source: eNeuro. 2024 Jun 6;11(6):ENEURO.0286-23.2024. doi: 10.1523/ENEURO.0286-23.2024 (PMC11163402; doi:10.1523/ENEURO.0286-23.2024)
Supplement: Analysis scripts — Download Analysis scripts, ZIP file. [file eneuro-11-ENEURO.0286-23.2024-s002.zip › code/Parcels/Parcels_L.func.gii]

<?xml version="1.0" encoding="UTF-8"?>
<!DOCTYPE GIFTI SYSTEM "http://www.nitrc.org/frs/download.php/115/gifti.dtd">
<GIFTI Version="1.0"  NumberOfDataArrays="1">
   <MetaData/>
   <LabelTable/>
   <DataArray  ArrayIndexingOrder="ColumnMajorOrder"
               DataType="NIFTI_TYPE_FLOAT32"
               Dim0="32492"
               Dim1="1"
               Dimensionality="2"
               Encoding="GZipBase64Binary"
               Endian="LittleEndian"
               ExternalFileName=""
               ExternalFileOffset=""
               Intent="NIFTI_INTENT_NONE">
      <MetaData>
      </MetaData>
      <Data>eJztnU+obNlVxismakyidjTRqK0+IYM36MEbOHAgpM4uBxlk8AY96EEPeuDAgYM3cPAGGVxCI42E8GhCCCGESwgSRCSEII2IXJogTRMkSAhNCPIQkUZEGhEJEoJ3v3o7d9Wq9X+vfc6p2/Xhh+lbZ6/v9+1zbt1bp6r7bjYXn9hsNtvr/7v2xbUvr3117cfXfqJps3nm2neufe/a9Xjopu1041MW7md10/1p76aXJtpND6ZDP2GYeDe9Mu19oMnglerRdGhVTD/qvNzGa7Pp3Gudum3XINfnFEVda6co3OMUdeodTpmfet49BZ0i9ynynqJeOoHncvwaYG2iXqesSdxrqTVojWzaa9AzE8+zBJPEMifPGjg0htEsa88exbDm3Lkze/UAzdByvhjMxDmaak4k62I6vBdpybDmtNne+dHZlxNtzC5ljJiLZ3LzuJl4tpVPmkfNkuZIfR85efCcNsOyHs5oc+B6z9omy9rIOk2WY1I0bY7fM5gUa8dYZiS7572cpq9Ph8b6xpRnqNemQ2PV9+uwoa4m2VVvTIdem3rPXRV37jLPGz53aq+tv9d3pxvjbiN7Wbv99DoMdsLdRndy9XLcD7N0mqvPlbFjT585ulDPXVDbibalC+wzuov0XMx1oPos0UPrcGXgt/QY1UG6nk6JX7qGtO8HiX8N3B52rIzrwnqtUPJeOx5mrLemvSlZea3MmNeixieZ47XIel1YOEZyYt5RjBxnprL4GmO2MvnWxAaV/RrNy7CGvWp6PJhD44Ec0EtwYAbI8fYM14zEUPObRzEsmS9lw/xMcblQI3JhJqVRmVLWyDyYMSqLypgrZ3TGqPlnnXXWu0/Rfz/H834BpXcm2aq2QT/VjybaBypPzeh9hXfT+4vdTa9NtKG87w1kv0fXde6qtrpHd+L6WXt9qBza2i+jj9TF00vrZO01RxepEyWqi7XTHD247y1PD7IP0lw9uC4WfksXa4cefqqHl5/rUX++zMEO+aPsVAeO/1TZT5F7FPOo6zyTNWOfOS3F2qMRnJA1Q6P2k9IzRfdce+hhkhhHcEWYstkymTBbBlMGTw/TiP2BTL3fb9n749FHwLrsfbHmN2fuSSQ/iyGSm5VfVe+ZcJ/N4HJxtpdBypUypWyNgcu05FlyMUNvR28mzIp0rOLui2FJn+nxZnB50meGpL2x3u+T5ntmUZb2Jzpz1FxpH5aelzXLcq61mdYZ3BzrWmqGtJa6Tw3XScdz97gtx+M10nHweMtxa7JFF9uN+J4HFPf+B/U+yMeK7IieLbKbtlvZUHcK76qPlxtD3S02Vz1XaFO6V/auqufGYu3caefNcv40/X7h3RQ5f72dyPfogj0yu+FO3j6WTt4uuJO318g+0S7e8wQ7ZfX4g7L3kn16e7QO2V28yuwAe6yxg8ae0YGS9DOxuud7IIsfC/6MjrJz0rgldk7w9woLu8pbNkefO/FwW0QxS9zi3pZNmJnSH5Zje5lJFcIKr4fRwwuZTZwKq5fPwon3V+UjOCN718OpsimMETYXY5CthyuNLZmp+7wO4HExKcpiyeDJYFgDh5YPOajPY/ZwWPcA7kMmg7f/3cLna+cZH+fJ1vZfyuOUdd6htuXYkVyY6cniMrXslufNaVl/VPa2ZEb64BxoLjMzA2ZJ9+d6M+D8Zvz+0RKzR8zNnsnNa/LMk2ZR92q5WdQcjoebw83g7hvjGZ71VdR6LO4+tWXtCF1sN+x/Y6vptYk+ljreeqx0XLN2jDVL+zr1z+RMytf6ZImZ06eK3VX3S8xQV1vb+zvPF7+hXii8q14sdkNZ+mWeP6iXyt7ec9hz7nA/rhsny/XYekFryuh10M3Yxyqqk7djd6/EPtZO1o7d1+FT/XGxOauP1C3Sxcqvdertgvt4evR0GNED9xndYcS1hXuMvJaW4G9fg8rgHnUNaYoy/wn62khm7r0cL282s8ZrZaY4Kd4e5girJMxJsXqZKbXfZSOcFGPjjO6thRFK+ywTx8jtrZcPvh6Q2OZi5Ng0riw+jY17DaV9rpDj6903jsnKQ3H17BfF42WJMmGepVkgD2aJcnhZsLIYPByclsp/ISH3Tw35mbktE+dS2RmZME/L7T2vVBaX2dNNypGyMnMkjZ5vyeBmW5Qxl7v3aZ2rzfPMtMyS5kmyzorMwPeMvWulGdH71r1rreufLcefldbWPsus8xzv5cHr8HHb7fG/F8I9jo+jHpe+Ts2y+GomVz0otKv+rNBuelh4S7KyYX26xFx1UWRL+kzhXXVnOrRlf7Ld9HKJuwn3wV76+qySrkvv3kMt2YvqhhW9PpY+X5x6rvk5+sBOmnq/h+foMrrD6C5zdliqR/bPhjn5s9lH8M/BPIJ9LubqqlNk7uU+Jd4lWKO8c7H2cM7F2F6TeFnn5KMYJWas0WxWxqW4uNehc7J5XyOPZoq8bh/FFOX4c4JrDg7M0JzB0pPPsWTmW7KjDJm5rzjyrc8LlsxmLRtmcfe+PHlaLs7x5HFZXKblvl4kB+dZ7h1GM1qON6N3Pqfe2RZ553pkmRmRdC1C/UWhzc1sehn8b26GNq/OaHMsM/Cctv5l49rM9d61XG/tXGhrJNXj4XsAmvB7BpbjuOOl9yGox9tj1Xgmfs9Cu/evGeqzhTbW50qOqx4V3ZReLbQ5fb7YDPWFYnPTF0vcTV8qvNv5rvpy8ZnTV4jHLssYWwWvTe6a5K7Pua9N6RqV5O2V1c3by9rxS8rjI89XTyepn/a9KCnSASqjD+4k9fH2wx0lZXWBfTxdrH3m4MddRvYYxd3TYU37z/F79NXCOyrr85NX+PcNib3xf63YDfkjTNbfk7K5v0bw/mW5cdWlk3Ouvcasc/N6hVkb7whWSV8vx5YYMzg9LJJHMEY4JL6scx3dI8/+QS2xX3jfsKzfyyP2ieOxMI3mwa8vl2KhXuuumWNphiXzM7O16/ESZGblUrLca8nK8mR68i3Cefj+W1R/VW7M5XH3/LzztSzp/mLVX5dDS/O5HG4+nh3NyJ4N5+PZ3Fwvt5XXMrfqK4ZzZ5nZhOdpszjVOfier2VGW4dtmcGtlVgs2dR6z7pq6r6/ZS33noHEyK3hRB3P3d+n5lqO446JPs7lW74G/xn+/802yU/1N6XfVd8oe2Ndbn22/l16y99J/2aR3fStQtsrb1eLsdoeZ523J9rmuKfbbe11GzoN7ZPUqadPb6cjzdSFU1oPTjP0yOjwt4W3tc+cHbAkfrJLkD+b3cqtnYsou6ULJy87xZ/Frem1sncGt5f378reXtZe5sZtZW2clK2svXvs2U8PL8UZZaU4m+Dvwl7GTE7MGOHz7KOXEfJBtjXsX2PDXEuyYWUxcVxWpnemYx4rk6YoTy8Lfm2MeUayUBwcT5TDsx/SPYMoQ2++lwHmQ0WzKQbL90hWrrV/dqYllxKVGblHhTOb8H2qnn5cHpeFFb3/hiXdg+u916dlZNxPpOb3zubuV2bMbbOzZ1ZnnDtqD7JmZfU8++yRvtz2mdLflxxXXW37nN0ts2Nvv4xO/1D2HtHN2g8rq9PIblqHnk5anxG9vIr0aO+xWfp4OvXofon1gO81e7v06KrsDfmbIx1gF0uPDPZIB42/pwPmshhK47ewc/y9nBK3xG5l5tgzuSlR3F5miXvkPjdmLyvFnLHP2v7eR8d4WKnP5ERZOXGsXk6KeTTnEoyUPlXov/PYwxdl5NgoxjnZNC7M18tlZbMwQTavIvvlYaru/ZxIJouXB3MtzaLtC9bcHNH8jOuE0lL5nlxPdkZWRu7cmaPzsvrN1WuOnNF7NpI/ix0fk/GcNEKf7Myv6ylH1x3N2RJ2rM+Y0bM+ujayzrvGc3zmcdox0uPUY09EdTH6knDT68Xmpm8X3lD/WGRXvVHirnpm2jujn9bR0623H1RWt9fRXEqWXj3dRvWSulo7RXvN1SnSp7fTbejDdVm6h7fLyB49Haw9oNbWwXoeRvGP3H+ohyWXvZdbYofMmdxQmdx4nznmHt5M5mxeTr28WNHrwaIRrBSjR1fbDflZix4+/PcCo3yNrZcRS/o7jVXRzxdR8p5Tia33s0+cvEyQK+MzWRFxTJmfE+tlGvWZNUkPyuHfhhzNwvE1DsizFo4l8x8s3H+p7CVy58iDmXNktbw5cqpvQ8bI+XPMXevM7FkZc7L26uyzOW87XfV84Q31ZrEb6jvl2FDcfxO+/l0SqTunT5e4qy7Kxv23upo+U+S/QYT/HpClV08f2IvSP5UbR/pxvTRl9YH8lKu+Ww6tdcOdRvexduH6SL0ifebooXWROuEu95njejr8c8k5J5brronqEe1Q+ZstPawdtB7cufB0Gs1vORdVL5ZjS/xNkH3u/ee4JXaK2cpu5W7ifg/gmF8Ex2j7PIKZ+t3lOwIrxS2xZjJn8GqckJdj1li5a8HK6uGU9tfCyTFqnBFGal9HMUb5MOeI67KXDXN62KCWZINcWEswaaKe90YxaXoTsbwwcI80jjcRxwtgTQYHl0txQIYeFotgJrwvgPMxh8TiFXVfgsuX9oOS5X6JtTvO92Zq2dZcb56U682zZnGZo3KozJEZMKv3vHj3MHM2zsiee/Y63Ht+m7Zb/xy4tjm6zrKWWqOt86zhuPDx0nHtWO2Ytt/S42t20/eKzVXfL8fm9FY5dNMPCm2sHxbZVY+3x67C74dQ743Av7PmddMXit1Nny8+Q0m9Mrr19Ip2q+fs3dpJUmYnbx8sqY9Hc3aBws8bvT2oLlDeHlQXjh9a4v+XQlvqQsnKT3WR2OH54MR14HpYxLHjn0G9/BK7xP+43Nii3p+hEXaKH3JrHXp//lP3Gy3MmJtjxuzc7ywedsxs5YXMGm9j1ngpbo43ur9W1igvZB7NmcU6F6OHk2KFyvpeymSE90Yz2Xr5qM9vZe9ZhI36bFnGtfavZe8Il/R5N+8eNTWeCJPls3jefYnyWD4T6N2PCEsvA5fv4YieD0u+hSHSP5JN5Xt7Z8nTt8pzDwmr3R+y9GzqyWuZWj9PDrw/RmVpiuRI994ic6V7fdkZeD7MeL4c3n9dy2xqbpsdncvN/H7Jn5k5LzJr1JzItQhnbLc398O969s679rIOu8az/HWYy3HacdIj3OPUV+HX8N72s4pPgbr3wrvqn8v8vqqt0ufm/6j6L7t+s+yd9O9p59P/3Lpt6TLkm+qF+43otd/EV8b0Qt3gt0yO9U+0KO6jewl9aG6zdUn2snSBZ+rkX2gRvSgrrtoJ6qHpsxri1PPc5tHludkif2dcujeDvgcwJ//PbKwRzto7PD3F+l3mP8uN5bEcWP+ObghM8et8Xq4NWbISzFjXsxsZbUyQ2HeuVklXiz8PAI5MSvFmckqCV4HmBFyjmK0cEqM2j5yGrGXEp+2f/9Tbuzh9ci6bxQTZ44tm8vKI3FlKMoDmUYowjI3x5yaK5e69xHV/xba1nyN4Ufl0FquxmLJxpkwe1SulBnNlTK5vJ6ekTwqS8uPZFH7qO2t5bxx6smIfl9azws3//8CudrsOrO5d26bDWdiZ8/MnJc1yzunKXPG2hS5T++9v+853vr+geW9Bs/j3Pwl9OOyN9RPiu4D7Rg/1Xt2Nje9Wnj/VBMw0M/s4p5b9X0bzlS39+58rnrfTnaT5b/Vb3VV+zsynNt7VtK5bufbc+2w1yI6v+5rHOlnd3tTXTO7HcjQy9JN66T10rppvUydiH49faROlvMldXL3ETpZeqyyz+64j7WH5XqT+pi6WM4H0cVzPob38HYgnhs0fq4Dlvizmelh6pDAT3WgRHGr/J4OHey96v5ecDBDcX+/BevndjeWuEVmQV5WjhlyYlPMUd7GzEn6XcvL25h7WC1sWaxLcroZKc5kPisj1M9THA6+yGsAiRFyQXsVfX2iCXN52HpeN3mZRnNFeKxcp84zimUt183ovZgjv+d7ZkS2R5Hc3kwtvzfv/bsbjxCcz3mODJhF3W/DwvcgPRlaDnefsyeDmsvdS/XO996nzZrrna3tgXduzzw8MzIL3jeGiszA7p0xam32uozjrcdajtOOgcKPc49hcV8nBd/XAO9zXG5pQ/3Cbm+oB1O+qz6wsxn34AzvQ2W8PrD8fc1vF91Vrxff36PF5yij1wd3e1u6WXp5uo3oBTtJvbznq7dXtBPu80Hwfdjbx9opqw/VheoU7WLpk9FF6oH7RHtoXage2R2sPTRZOkDN1QHqQzveXBdKo9mtzFIPjj+Tm2L38krnwcPtYZ6LO5MXM6+dN3N/m+DvkKNYMzmr17afXkYrp0VRxp5z7dVcbJx+cXdoK1sGl8RBWeKCijB5WaT9wvLyRFkwDyUrC5aXQ2KxPBdgjki+xOF5PurNpxi0/KxcnI/vj4zqa83FGpmL89q971F5MAfeax+VRX0eODuL+9zxKWRw8zP5M2ePmIuvf+p9psisDxDnzMOZNQvPwbL0xDOo++XvFXik9XhW1trIOu8az/FY1mMjxxxosj2Gv34k/DXifQ6XN/b3IEa9D1LV3neh3n+53BLv2SR1m7uX1i2j1xKdpF49nZqW6MN1ivZZugvVJ9JldA+tA+7i7QG1lg5P5OQfwe7lP+igsI/e9wj70TkQNJJ5BPco3h7uqlemQ8/Bemq8p8Ia5ZzzWo0yXkx7j2bM4BvNZuVrmpPNc72N5MJakomT5Xsxm6dHa+GYg+FbRfaS2b35S2X3ZEZz5+rqEc5Yq+5PvD16abqxNteS+c1y7IwMKG7+CP6suXj2iLk986g9yGBr6l3vnYN18Ym9LbO4tdQMSXidZT235uz5fG9S/ntQg/RLzO+Z2r9rRB13cOy0Obq/lN2xskNzj0v65R1tquNRN6CMXriP5KpndntbO3H9cKfM8xTp09ProJtwjiLq6UJ1Cp2nJPX2iPRZooelg/d6m7ODh5/rgbvMxZ/FPod6uNeiU2J9t+jRdOi1CHNxPgXGpThvC9/SWisX1hqZzjrrrLPOOuuss866HbrY+lx1T3nv+MM73lC/sjs0pV/d7W3V4+2hOUl/a176e7MfQSxvl3X8rfmP7vaWunF9oLFG95K6tU5SL6kL1ynSa1Qn3MvSJ6OTtw/VCXahOvV08fTxdqFEdfkowebt4Oni7YG7cB1wj2gHSw+oUR08/L+229vaYxS/lf3Xwf9u7BQ/1WMEO5TG7WW3KPJc5GVu3JDZy/+x3Y09sjzHYFZunyVLvJyt0li1/bVwZ/FqnGtilRjn4Fyaz8PIvZbIZvPwrZWNYpJegzVFmSxcEhPH18OjMVlYMnmw1sZiPT8jOSLXSC9LJJ/jyOjv2YPMfaey8ddGZUrKytPuVfXkWbKovN4s6304b89IxhvToa2KzpeszY7ObbNH8M4xE2vuWRlzvNc5nsmtv5poY+FMbp00w7LuYntzP96yxnN8OxYebz0OH8sd046Dj+NjuMeor+OvcX5MWFJ7/wEai/uZH33ure+vtPdYrL24brgf1cfbzdOpdcH2dNN6eTvBXlwnTxfcq6nnOtT6/IbhOpL6WLpQvbg+PapdmrU+vT0sfX5Yjk2xWqwpym/pktmD65PBL/Xg+LM6ZPJTz22nzM9xR9ktymDnmCP8HvVwa7zWLpx+c3fjDGbI+1u7Q0cFGbF7mKEwq2QvI2aNcnoYKVYLY4Qzuo/UXnr4LIxYo/cPy8oV4bOycbIyediwPDyYa+167prxB0+dqWd3tD0sb3UycQwaz3OIAZrSb++O7eHgGKh8ioHK72G4K2TjfC7bk4+z73bmWrO9uVomzo5menpqfXEWzotkcXlSVjQHZ1H7d7fQj2fkSBne+VQGNz8yG88fNTtzrnWfrRmWeVW/I1xXeJ40q87h7JE0B8/7eNnbOyNjfWQt1PeKbV3TnXK4JvN4y7HtOIlZO6ZHeL8s2m73frXIxnpUZFd9ruSY0mfLoZvuTMfWunn6je4Fu0mdor0kjeqDxfWxdvL2inbs6THqHEU6WtXTpel3O5/DMhTp0VT5m9Wc3bHn6kGxv2dn70CxS87uBVW5mzE/1cHLnt0D8mrsmL+H3cL/cqEd4Ybs2dwcJ7bEDDViv72sEq/nGu/d39GsPbwjOKXrN/r8MSdj00+In9Vz8FnZoCXOLDbLtYe5OMYsLooJS2Li9i/KlMUTZcLPx1ksESarvAyN4/d2e2s8czBoLJvdUydmU/mYQ8sfkY33gcqO5LqzUe6ozKaHJTePy2xZD9GxvVmccFZGrzaTclYfKWN0h4xzkTV7xNzMmdI155nnmcPNkmSZw+nHZW9ujjSjrZVm4HV4jbS+d510PLXGOv+hg4U71nIcdYx2zqC4xyxfx1+D/3yj/wfs4Xug</Data>
   </DataArray>
</GIFTI>
