# Supplementary material for: Large Individual Differences in Functional Connectivity in the Context of Major Depression and Antidepressant Pharmacotherapy
Source: eNeuro. 2024 Jun 6;11(6):ENEURO.0286-23.2024. doi: 10.1523/ENEURO.0286-23.2024 (PMC11163402; doi:10.1523/ENEURO.0286-23.2024)
Supplement: Analysis scripts — Download Analysis scripts, ZIP file. [file eneuro-11-ENEURO.0286-23.2024-s002.zip › code/Parcels/Parcels_L_164.func.gii]

<?xml version="1.0" encoding="UTF-8"?>
<GIFTI xmlns:xsi="true"
       xsi:noNamespaceSchemaLocation="true"
       Version="1"
       NumberOfDataArrays="1">
   <MetaData>
      <MD>
         <Name><![CDATA[AnatomicalStructurePrimary]]></Name>
         <Value><![CDATA[CortexLeft]]></Value>
      </MD>
      <MD>
         <Name><![CDATA[Provenance]]></Name>
         <Value><![CDATA[/data/cn4/laumannt/workbench/bin_linux64/../exe_linux64/wb_command -metric-resample Parcels_L.func.gii /data/cn4/laumannt/standard_mesh_atlases/Conte69_atlas.LR.32k_fs_LR_glasser/fsaverage_LR32k/Conte69.L.sphere.32k_fs_LR.surf.gii /data/cn4/segmentation/freesurfer5_supercomputer/FREESURFER_fs_LR/vc25125/7112b_fs_LR/vc25125.L.sphere.164k_fs_LR.surf.gii BARYCENTRIC Parcels_L_164.func.gii -largest]]></Value>
      </MD>
      <MD>
         <Name><![CDATA[UniqueID]]></Name>
         <Value><![CDATA[{74553c5b-0aec-40a6-ae71-7f476b133ac8}]]></Value>
      </MD>
   </MetaData>
   <LabelTable>
      <Label Key="0" Red="1" Green="1" Blue="1" Alpha="0"><![CDATA[???]]></Label>
   </LabelTable>
<DataArray Intent="NIFTI_INTENT_NORMAL"
           DataType="NIFTI_TYPE_FLOAT32"
           ArrayIndexingOrder="RowMajorOrder"
           Dimensionality="1"
           Dim0="163842"
           Encoding="GZipBase64Binary"
           Endian="LittleEndian"
           ExternalFileName=""
           ExternalFileOffset="0">
   <MetaData>
      <MD>
         <Name><![CDATA[Name]]></Name>
         <Value><![CDATA[]]></Value>
      </MD>
      <MD>
         <Name><![CDATA[PaletteColorMapping]]></Name>
         <Value><![CDATA[<PaletteColorMapping Version="1">
   <ScaleMode>MODE_AUTO_SCALE_PERCENTAGE</ScaleMode>
   <AutoScalePercentageValues>98.000000 2.000000 2.000000 98.000000</AutoScalePercentageValues>
   <UserScaleValues>-100.000000 0.000000 0.000000 100.000000</UserScaleValues>
   <PaletteName>ROY-BIG-BL</PaletteName>
   <InterpolatePalette>true</InterpolatePalette>
   <DisplayPositiveData>true</DisplayPositiveData>
   <DisplayZeroData>false</DisplayZeroData>
   <DisplayNegativeData>true</DisplayNegativeData>
   <ThresholdTest>THRESHOLD_TEST_SHOW_OUTSIDE</ThresholdTest>
   <ThresholdType>THRESHOLD_TYPE_OFF</ThresholdType>
   <ThresholdFailureInGreen>false</ThresholdFailureInGreen>
   <ThresholdNormalValues>-1.000000 1.000000</ThresholdNormalValues>
   <ThresholdMappedValues>-1.000000 1.000000</ThresholdMappedValues>
   <ThresholdMappedAvgAreaValues>-1.000000 1.000000</ThresholdMappedAvgAreaValues>
   <ThresholdDataName></ThresholdDataName>
</PaletteColorMapping>
]]></Value>
      </MD>
      <MD>
         <Name><![CDATA[UniqueID]]></Name>
         <Value><![CDATA[{60dc3fb7-c629-49ed-97af-0f794860b547}]]></Value>
      </MD>
   </MetaData>
   <Data>eJztnU+obVtWn6/RJJqYpJJoNNHEEmykYaMaNtIIuM86NmzYqIYNGzaqkUYaaVQjjWrYeEgRJIRQiIgUEh5BgoQghYgUQUIhQQoJIiGEIhShCCEUUoiEECSIpFadmt5x5pl/xv8x5lrzxxvsc8/Ze60xvm/Otfe9796937374EffvXv3+Pp/X68zH37zFuZTx7t3n/16fe3rdd5/VnUeT+9rZ91g3FML5uNP8mrlk0/5q5mnoNoR5TNPuCInyD91H8Pr/b7mrxuK99r59r5mtvN7hfI6bfteO5K9vbNO9mu164fzZzA764Szh3fWCHXv7qyR7fV64fz/jp282S6vk703r5Htcf1g/xxxu8yZ7W/dUNxtf3myva2X7WutbF/rZDtaJ1xPn3h6qR3fUPbRduQfihdYOzmy3dhn9vf867ScbC+6mTmpf9ZzUrxsP7JQ/53MyMfeL7Jw/t3S9qEfzr8d2x50o81+u6DFYv1v/rhQ/r0qZ+1v/u1g/30wl/nm/jbS1zabPS2bt18sryOb+/toPi9uzvN4sL0bY8vr8Ob7Pp5sIeOrs47geqc1vJn6BM4O9+5mqZN9LR28fxczd9zv5PdGm+RuDNXfe+7dffhZsDtzdXYSbiOGV153FrxgNi+fa1zGWK+tEvi6bUVWWnw+eHpds6zC54wGo5oPhlGdEaNfCmSnzYXLp5eTTRQfCzaaiWKjvVasuHjysWBiycU62hx6LD58eilOvNaJ5LkYy6NwqAubmoUFE2sGJT0WGC5RDGAo8/c4YBj0mESvAcn8nLlba8JifovZYTRmb7mXMtCeuxWL2SVr4G4zZ17bZd7RrJR5LV/XSOfUdGv52k1rTssZpb9/8XI5mlljvl6i58O8lhrNZjUT5ZrTmk0yl6UrqjMNV9azUNcgdR5MLGaZzcNx4zlLHY6Tkp976lf5eaSTks8MHIxmaM1k6aI1i8SBZf+z3jXZw1j13eo9E3NMtFlze6dE0m8vFr1K2GL6nPVOSe+5pr4uY/ssfY36p/bonez97Xwz2Tw9vbPt6WlyW3+vLum5tat3Du8+6vPOmFn3QOnPs6LOHTnzrl27du3aNat3nV9Xob5Xu2VR86tPuJrlc0+5qpfPP8nLKl940i9Jvvr0tqj3n9XKid7r9Z7//afXNYp0v5+J3uNe+z6jd5jae28NXNW5hfdMzrGuW3te4jqzb23nUt8aobrG+sYm2qeH6x53T8+tYFzXzimeIcNolx6uW4l2fIbqGAbjeKXqRfJ7sAindSSOR4n2peG2pDjk+q2/buXxRC9MLPxG+9L2ywl2n3K8YtxivWLdRjvK5BYGuihfc53Cx4+i5TXaTUavEnfcvbt96jv18Di6FmOdtrxGe8jk09Nj6/pL8Vi7jOZ/Z4/13ixu7ronMfnC5H7RDqHLu+1FrL+ZQ04y+DsT7cDCXfFV3Gn7i3pdAxPN38rbqDSj9fx3l/3WczdzpuXN+3p5VWcYXxn2GsVXnWjmnntL05XWHsN6uoqriD3FdTbKdiT30Yrm81Yr0aw1/JRE+Sm32q8zSqJ5a7g54+1mFA030aw1/ETsmV609kw0Y409k8UJzF2c1Mm0R1rhPP9Hs21xXnlvlEhd1L/2vu60ehrdN7OHckt9LTz7uSbjki89va7WOUfJ6ECaLyFmwOwZ7Ll6DjC5Gv8WDyqT0fFG56Ce60rsZ0yofCjHo57zrtwjqs4VmJdEs928N2urRLPdnONZb8Y+a3n1RDPtsb1CopleleuZzVU30Tw3082zl81QLx58rs5Ri1uPzWZHW3NfeXpf5RzwXFeIlFWPA+R2xVissXq9XS0azwE9Xldkx2WFYXRXVjCb05gRhc+dGMFsPrprZ/X3urVaM6tzKdlr5W32Gnkfydq4YjaL96HMfRcGve9dNXeZc2dnlis832Nz1Vnrz/i44pxX+zyTkqt+XsuZK8925opz3WGm1XOVWa42x8pZvf+dnZ2dnZ2dnZ2dnZ2dnZ2dKyT6c7C9P38Z5jeP/PUmD+dC5juP11/DouQjR3yN8u2HX8F8/kleMNF7MmrP9yLZn/Ut9bi9x77KQ6eivWT3rhWS21Ee8op2ksV1CfTScvNHT/3bVqnnIatoL9l8t9JziSmTPHgV7UTbbybP5vsbfj2paDcZ93BJtGPU73Ee84p2c2XHmBSP8Jb8+9hHv6K9WDr91adxzWLtt3bZKlQe7Yr2E+W1uJ05tt63Vn6j/VBdjpxiXFL3btReJXmFTt/Fe/Lcmx5OMaE6pfy5cbSnDD5HTjV8Qiccl1if0Y6o/qTOtPYmJVx/FJfRrqh70MIj1aW3w5nHaFe1t5Y/+PrT2yH0Zvk8yPUY7Sxqz1H2ICVW7lr+op1dwZ309QrH3V09SbxZ+5l5y+RrO5tXJl9ZXUX6iXKVcU9hfEU7yuJpO4p31POS0U+0D28/GffMaO9E+7B0U9JzE+3jrnsm8x65217pJZr/SvsEXmPu4CKrBy0Xq3rI5ELiYRX+PQfRHsr5tR1Es6bwj3QAc+W1n3H9c9mvxHzEXvsa0ruujELlDeeJZsrhLl2nGuHwXqE0WHvyXpVzizWVd7m/VQrfmnU0Nw3OPdaZEs1Ng/EZKefW+w+U78H3J6i/N3vfgjPR3DT4nsFeDzzfF2IlvhjGs3ixjeZkzXW0n624RjOyYBn1/jDRjK7EM5qPBsv6Odq7Vlib2dbfqmtyxC4Dx2g+q669rPw2O/19mq2iWW1mm5cnn81qc6KwwTLKyCrD2rkrn16+63ip7GxK6n3Q2hvctbAyF48UJiMu8OsrMoEM6hrlijxGLLLyiOCQkUU2BhEcPGbOvBayze45v/fc2PmteXzu6aW85uXMrD2397xlZur8ZV3CNWrpWGtWqesRDw23FnPCWaVzS51azWfhd7SurzDfKJFr1XrebLNpzwX3X8RehIGfz1N/Tg92plZFz0P9TCLuPNqzcWdpzUOZxWoO6WdF9eaYZdZX+Rre1t+TzFAXtf/eDNRofX4XtfdW/7Cn+uvefoxib9WLNfNMPWP79+5x1u9KvWbsd8UeMYnqb/e2bl/ZesrUD6eP8nV968nEglWW80t74PQSeV6LjM5pFY3zYT5rd3Q+6Xmw55odm3OO+jyc3jHnGx1f4/OQW8fW+pxlrWPCY2N87dq1623B/fPugaxB/vgprnr53mNeGvmRQ1Z1vv+QVSuPB61aPbXy0QNfJT90xFUrP0xcB+f9sTXLBw9eqeQxqUki9/xs79cpex2758u+rG/r+2jt+TPSfd/ao829PasqkHO0b4pzaqTX8czXe8oej/Zr5bu1l1d1Ptvrd/ft5TXDtX1Fx9r7OovnMxauv5HHu+U8SxK5h2eOz5h4Hrg9E+0TOtXYw9F+LZ+fm44HfqO9UvbsPzheV3bHbn6TOuV6HbmNdhrpNtolxmnL5d6zfa/RLqU+sztt5co+pS5HTjO6tMxVXUZ7vLrLUSjesnv0zna4/Um8lazsD5uPEu6LecwV3EX6ozjglKc3TjSdncngCkbT2ZkMzs5o+Toj8QFvOc56fycnyx4b5vhmvQO3nUT74qT+O1KWrs6Y7qOjqkE0XZ3puWjtIU6of99N6glG9RpXO0riSStRjuoUJyp+Ajyd0fbD+XujVn7QgexHbga9aL72o+YfHu+r/LoX7t/tDXEzc2G0d7QCvczqzPai74XioOXkjNaeMQvVh4IXTFrXJIkPrpMSMx9H9bWzC6oPzSrR+Dcj4nDZE31QYrEHUrioWR2N7yf0YF0l2v+eqhlt1soe6rW/+QuKES/mLQeXYL8Aa/fngM1dbc2zEsA6mq3WWt+8/XiLY8Q2M1/OmhZ/9sHN1jCHs+Zna2glmp8V3yyJ5ofhy1m7kayjmVleEyLXbzQ3La6zterFN5rXiCGW5Yyn13qN5tZi14omyxbXbzvGtQJPCT8Kxx7XGUMKy2iGrd8vWTGk8su4Hsu5OGuOyw+Gwi7bOqzD5cZlx+EXzax3vbPmZrnuuLNrXN8y71ON9YaNJTMPThxekrSO5bG2NFlR9qQmJw1WXvtvtqbgnFbxWEtnLPn08jheV/leBj7Wrxc4fHqlzYf7e3RLJvUakXLhsLF6nSkJlgWVC7wdseIy6XGRMODyoF5zLHhorg0ug5rFjx2vb6lsJCxaX1OjyQEWJdI9Iol0fi0GZyIYWM7fK8n8q8/+Y9VjsLNfYe4WB+v9rTm3xcycYD8jKoNnOC93VuxnVkXPW2bVmNN6Vu6ckqwyI2VOzOfjWc1oPR/28/+054OxmC1qLktn1M+p1JpNcx7J525qutKYyWoWyjwwEU603GSYQ9MHdYby+VmWa2o2B7X32oG0f6kDSf/W7DV6biWibxhO3949c3qtP9fOa09Seu3169ErTDam0r0l7ZGaWV/a/VF77F17WvFmR0n5fMpsfWXsafeSp48PHn49lHOdt3VRz489H6aw56bMia1s5/Q8n/Z56nON8vnG+/ZRzzM7fimLc/SOTzkPtn/ODJhjcnrHHJPqdnQcDgPMsbA9co5l1ZO0F8njOb1jvFIe04tWP9RjUn/e+1nr+/X3UHko1zfz40ds9fKJ42318hMHvcrjWo8v+fgRX99Q/9Crkp88/Ms7P33gSjPa7t89lOubybjnz/T2PbwdXQsoqff7mej9/mfuH8oFgnXUcqXpuqTlvFcayXidN3H+eD8jx0vvsZ6+e/tfcz1cxrdSWtcA6popobr22P+XcF0qUbRda6yHS3hOloyeW9mO+YlyXN+Oktpv8kT4pe7vu7v9R8frW0qifVKu2+FelXP6whYl0S699+6bPJBFDNxnGtU61ijR/ij71sUn/DkiWt409m20N+o12NQlI9sl32/xIvLYcjrxVd9G1SjRjjj7VMXhxF2mwvjL7pLj8Ar+KIl2RL2marqL9iTxdiV3f/yE/3zhaEdSZ1fxtrKzO+61lX1xEu1CwxXGGeSzoifoKrO7ViieVndUJ9oHxxE2mf384+N9reZo5iezK2ywbs5E+7B0k8kL3DOUvQO/zu4F/myUwmxFJzArOMmyZzBp+eA6KV/D72Xy0bpvnRZDaxeFd88F1Ucr2VxE7JVRRuw1XWT3gIn1XvDwcMaDfYm2Axgsc032Lf5UL1n5S/dC+T4lVPY1a86+WJ29RrS5976uk5G7R7i8pdemM5u5PfOa/yeqrzfv3Gt9FEvW33u8FDXRrC2uI1qcC9O6JPHmXV9LtDhrrOEe38J4tTXtzZfLVmste7CG0bhWnO+VoX09WHkN17HiOgqVq2TtwplXZqrNsrVmqayt1yn3WjvjacVSum4zPneNWI5iyRLDNRNHmJqjNz/K2sy2HlsMo/nBNTlLNMOaXwZ2lOukJbsZP8huNW5W7Oq112I44xbFLPL61wr294mZeRVmFvw4vKJZcdhZrjHILisjDKfCSosZJtFMepyw3Kw5RbPIsP82Hx6f6LmzsomeGcvknxwvZcFoFSYwVjxWWiM1CwwPCpsVWLQYUHmsvkdgRgxmPFblMFsD2msi0/zU2cv8nLWQcW7q7Jg1kHXNS+alrv0MM2vMS31OjJgXRjorZ967OPWcV8PpKjNGeNzuYpxlmwuGM0e2maTzaCVyrWWb5c5zYIP9PC+PGSg9t/q3nEOr/9lnqv3I4DiavVN6xfQ9itb1lNIzpqSsNaL1eXse/Vr3Wn4m6c2yT2ksPmeR22PrHFb9wVtOb9GfUSnlo9mXZg8aPWXqJ0svGfqA94/2ot0D9/wafUgiPe/3g1tYVuetz4M9H/ecvfNhzq19rsiZRmtAcxYsS44P6bF7eTze3pavYSjHLceoi3vM3vHq3jHHGx0LlqQn7eNwedeP72X2WO7jqPNy3HPui7kfZs1xf65ddb7wuH7V+eTxtjj51LFWUVK4UbjC/MzxUq3vRRQmv3fgq+T3D1xJ87PgGB996lfJZ4/XFb32NNbqDz6/VCufPnJWLyOH3Oq5h/nC4/rVCvc6H70PtPZQtJMI59xEe9vOfX2fifYm9R3tI7vvaE/btc+ejna0PW/Hd3fM9RztZPvdbrFuox1sr3vPajmN5r73qq7TaOaWFc3e0+N2uU7dzd3VPI4SzXc73P6u7G+7W7O2tzXrrr5WdDZKNMvtC+cqmqFXwUS74Hi6i6vVHd3BU51oHxxP0Qy9/WRzdUcvLTfZHG0vfT/bSS4nUV62j74Lby+jRPOK3htZPFzZBSXbQY69QHHSO8bm/77Kv2Gk/HvGFk/s/bmBayWamSZ7yJ3jwDPRvCy418yz8o9mZsG89++osfvAet9EM7PkPft37DXb0X6h/nv4q7GPfO8BKfcywwrMI9/nYcb5nxEcRHPMyniUky+FcVbemdnWRWGbgfPKXGe878SVw3RU2FyVqSZLyBTD1+v6EM1SyrNm+XOTc1nyXHVNttbjyRHLUpvrldYi5EhhKt37EQyt1mCrKMnGrxertTcrLZYlq3HjMOPu6xZHS26zWO9TzbUHuZ0533twlecHDVYaDL3WVVZWFF7WfKScsrDSYvPB5HyZ+Xz6GL/HqITRyQXWLBHXccz6qfnAX1PZ1EywfLKvnbowbOqM2Gjx8VgzIy6fdmSC5bICkxkHzbWSkccZuD60WMx4ZGNRR5NDBAsYLAfO7FocsqwFyfwUBjUPyzUwm71+jWY9f81C83VXK9jZPeduJWLu6JklDLBzrjDzaP5WPOa1DpyP+9ylMat3JOtXcr2KmNNrxgyRzAe/tprvnx8vZTlX/VqiRGuu0n+ZpS54H82ZKHNJZxiV1UzwM6M480hKc6bWZ2BR15t0nt5M3FlgPL1oz9FyYtn7bH1puPDoX8NDy4FX763+LXq36FvSeyRvbt9ZGGN7zsJ2pV6v0GeWHnt9Yj5TM6o3Tl/l+9gZMOEww2bWN7Y3zZ4kwbrzSCY2kj5+Vql/jJfzXL2yzujc8PwWvczOPeLA7Ydyznp+jhPq+TDzw8/LtT5f/fm81ueyOs/oHJbHt/Cv3bcWk1EyzF1mLfNK+9A4znmM0X1H5y41u+/osdj7jx5n8XngqxbkVX89S/3Z51pVjq19Dti3Vf718VK9/MqhW+WYZz4zOO+/OV7fSvO14/XXpc585YGvVr580GuUXzjeFie/eOhXnV86YqsOZ3/N8t3Pb0s7v3zYVyt/eMhLIx8e+tXL1whrJKq0U67zo+u99rW+de3v5bzOt6qXkd868Hof7dXafe255b1eA97Oe65r59R93Uu0T03ftUNKwXjvcYzvM5Lr+gq+sY41KqPr4pvzPN5yH+0zg2fK3taM9DpO2efRPqXXbOs9bZWZY85+7rmO8kjx2fv9p/VeHuVXj/5tKY5Xzb38YSKHdTB/tmC5h0eBDkd1Nbcawfy5kdW+nQXrFbrN4rXE0ynnzwStXVIc9rxGOK39WaW40PozXk2fUnda1+ASDZ/RnrycWjpc2WX0/3/hXlOjPZafwVsLj63/XxXtb+ZxltbvNSxdcv4/gYbDSDcchxl8jfYiTMsf5M/1V5hEe+H6i3SFddeKZM9Bd6sU9JWtsL7u5i2jM+89tpKz1Xxp+lnFV51oP5S9dSdX0M8qniz3UzZPWffQdtTeQ9nqzn4ye9lu8rq5o5fMPu7oZPvI42O7yOFie3hbZ7aDPvurOdj8X3MvuSN7bCzXvQf7zd1/zWdhXnq4+lqP5i2NJmdr3tGss/CucxXO1Pzb46W0WJfHwFsrzlkZF6Z1zcJdu1aMvflS0mM840y5/lrwrQNnn7GxYDniqMkXGy2udWZ8tJ+rOFwpbLEp70tiwfTMjJHG833hwmWK5dpL7/1eLHha5N8dL1Ui4Ujl2guXZ1QKw5rlGS+erczW5plM3HpVko2llF3rvcKowTIsHL0Zzt4Xi8Kw8Oq939rsfdh6yb4GJe8rZvF+dhRuVvxK/lWnP+p7svXWliY7Ci8rdpBbix2Fm8V7J7bWWzS3GTMMtxV4SZmVx2F4zZitwErCq042VtqcuKwgH8iJc/1agRGGU/kZvG2xycAIctLmQ82MC4aT5Rry5AL3U0Y2dazY9PbMbC/13iu4xcaKiZSNBRMsF0sm2vtmBR6jSFhQZ5+xwDDJuCZW5CC9jnoxGLGIvGauPv9Ks5f5IQfPuXvRmHk2d83A67qn7Zjiui7t57ve/BZuqbNqz1vP2ovWrNR5tefERDIr97NDPOejzllHa0aPYNZjHc3Pf6GE83lEs5ngc6OkJLO0PmuJ87lL0hmkc41morqzmIU6E3ae0VyWc1DmWXmWek9wynseCftsM+z+Y3pfkbtWz62+V2Odvd9V1oPH+r1Dj9Z9XrW3jH1Z9lQi7SmyFwtGmr1499GLpAd4bO8eYCTnlp7fex1+WchbOuvo3BZue+eTuiz39TrXmS+Dr7XWJ5zjy0f/HJjMXLSOT8mIf31smK88Xn/2ef3r0dppHbc8vhyj/nWr594x4WN7NQvlWJjjafUlPYZ0nojHch5Huf/52e2U+0vvN7vP6OeYn/W+Vz+2+bNHshrk1w7fKvncQSuYDx9564Mfja1Zfv2g1Si/ceCKku947t9iCpPoNeJZvVD2nfc1or5WvMkjV0U7tnB+ZjvvV7RjrPe9x3Uq2i3Gdcne27KKdov1vfe0rKKdYhyXZNvLXc9Kbu7mONse7jo29rWy31Gy7d2mXyNHq7udJf2efafr5W5ez0Q7zX4tjnaJcZrJZzMGXq7qM9Nz6N6bMo97T+Iq2uHIY0m0w+weo/3NHEa76/p7x+DdexznWN+s7Y7prqTHdnb/2fd7xwW1vQm8tZg38pvHS5ECj/t4WxmdwaR2NkhxBav1M1Qe71453M7kvlp+sEXN9oV3JfGCcTbzl9XRmSyerBxR91pGT1kceXvqucrmKNpJlJvedfBufrCJ8gM9ZXJzp+sY5RqX1QnFGTwefNyKTjL4mP2cei2iJNqFl49VksnFmau7+PzxtkqyeLjinoCsWw4+XzGIdnCmMPPk/+8bfWikxzyTg96/IbPmfzKH1bsPN1j2kdejFnuPdV+z75UH9wj2VmtewprLn8M74rpjtdY1eXsyt+bdiiZnKWtKJLw9mGuu7UjOUtYwmde0NmMKZ+latmYt4TvLqowzrGGY1vtMeLHV4AsTvXbrRHLVZBvJteYZzVSTqxZbCtMZz80Uz7PFUpsnNxk4YljWmb3/kTfHLCwpHGfvI+XNr+aIZarJb8SwTlZ+dbyfw2G82M0C37cN8x5udaLWXh3Me79pc+O8Bx5MNDfse+ZlYnYGcrJ4nd0K9n0GtdaY9nsv9uLNq04EKw4vi7VFfe9Kydqyfm9PbVYenFrxYqTBCcNG8/rk9T6xWowwfOpk4oNl5cEmmglnHdXzYristlY89pj2GongoXl9przXdFYWWmtEk0PNwouDxtqwYuDNQbIurjI/dz1ozF4ziJidw8Diz/pWmhuT7GseO7vFvNEzc/y3Pqsiu1+K79Fncow8ZpyzNy/380cyzwjnpMzXmzl6ll5RP09mpfk0ZoueQWsuOFt0/9quonvXmOcqs2TeO3dykXWGK/e+Yt9Z9+tqz88rvU5asc8Ve4zu7axeovvK3Fu2fjL2lLGXDH1E97Br165du3bt2kWtDx/91+V1fvvgVZ3fOu5RMF94+BYmp3tY272+9+Iefq3pGOsapvZu4R8m2kek+xIN15x8/HipnnMN9+U+MNEeVnQuTXGN8Y3xXjK7pp+JdpDBv6dvK9dn7v78jd3r0KHUZy/bc7xn7UCndVk5biWacXRZZOSW4pfieJRoxha+LNx94Xh/W6oVLbcafqN9ZN+LZ6DPnlfNPbvd+jttxcLpzO3Me7SPkSdLXzCt/Ri1R1tesa7PRHvz2GujUPzBeLjs+R3lDv6gm9ZrnuweZ7mKQ4wb7rUUZu9FukNNNxxnMNvf3J2lJ66/mbdId9Af1ifncZhkcAUT5Q2bFteZo9nxqM9tWZxhXGXYa614vCbMdD08E+0rYzI+d53Zrl4S5WcFTxkS4Qfr5gzFz5UcRXmh+jkT5YeS/3C8/hr+mpoVnJyJ3Du91OxbXrh+thc9J7OiZAUnJZ5OWsGwl3rJ6OMnjtdFdZLRBdZLFgc9F1QfmV1EO8DuhZ4HiovVHBQPHj4wDmaF8aDB3dsBdBHlAMMf40CL+1XYl2NLmPcccNhn427FfhYJ95IZd0o0X/tEPfdqsp5dd1bibcXcknfNnMP5c8dLefNekTXkTeFcGH8OPB7yWW1de3DuXc8xjGvWNfPMr1FmycZ4tLY5bEf+NPj2GFtwxfKdcZUyrs8zyyrXhhZbOB+Fa4sv5Fx/r3eOugcNtt5Me1ylhQ3l8StdB+D60K5yXMhwdi4tnqNY88xSo2yWOTiW69qVOc6SeQ1mYCjlh8mV+Y0Y7rVnd+27KzcOsxmrKzKjJNO1zJoXDPz1rx0vhWGFzYqsZsFyoiQzJwqL8mtNRp5sSnFS5q0ZjIrLI4pLiw+cmzq/Jp9IHrA059daN9FMtNfFFZhYr5VVWMBk4HF1FptD/vmtGaywBgqDTwT5j5y/xGJ2zPzRzs/cZWYr11nmrc8Hs/L1HHOuiFk952xlxetzxIzWLiWxns1ilh8/Xqr3M43ZZuld8yReylxwBvi98n3rvVbPKUndf688riHWM2jME913NjdaM0Q6iZwhQ8/c/jP0y+k9S7+YvrP1Ouo501ro9UtNVK8r9Jm5N0qP6fp7fLOC+2v29Hj3JmF9PRoV1Fuzl05f2fqx7mnai1M/GfpA9WDYB/r8Bj2Qzl2dP+K8K53TkyvnPJzzSdYL9lzkcxD5SY9fnwN+j3XsxvHfhHvc0bE1jik5xq5dV6gqv33kqjq/c8RWyRcP2+rlU4deZXafzTt0b+l/lLt5j/adwbuF82jHmfe45XUek+37Onvby/d2HbenR641X6ttz/fwvP3GXLfhce7iN6tbrT3ci/Z1OZvbzF41/I5i5XU7tb0m91xaOc3m82pOvfZmBp+jRPuTXHvhfe7gcjWPWJejXM0jJtHOVvKY0d+KDmdZ1d8Zqrur+VvRnSTRnmbuWl+v4K0Xqa+SaEcjb9hkcuaVaEcSZ9G+vBPtRuoswpVmvvB4qfrrXgqbaD8ZrofejurCJNpNz9E/HTCydjTKbyHdQQcSP2cy7p3TT69KPnW8v5X6GeV0UledmnfPyUqORpm5gZG4GaXlpXaD9ZDdDTaYfQPD8dJLz4e2F6yb+nkgoxMtN3VmLiL3S4m3hxJvHxQXq/ugBuNC+lqNyr/nQ+JC6qXcYvhbu+DuDy0PZyI8wFjsAfg118NdHGheh6jMI/dAhuuRdrz4a7I/c1fuVPbZuBf2EQ4kzCncs/GOXveazFd4jbki71a0WcNYsPZ2YHkdyXwNseL8yeNt1dFkvSrjFmssfw/GK/Pl+BixLXwh5wxsrZ/3NNn2uPbW8Oaqz3VfB+TXAeo114LnCiwhTw7LFs9W7sCSwlHC8srXTBgsxxnTuzLk8MMyvDI/KUP4OAt2mfnBcNefFTeYaE4jdhJuNbvNjMZMc29mZKbBy4JVNJcRKy4vLU6ZGUFOUYxgolnMGFE5afKJZmDF58pcIBsPLjDRc1uwufI6gTywTK7MorVGRlzuxAIy4XKAiZ6Lw6FeGxIG0fNorokzd57/6teAevZye4d9X9edXN9t3rvMevX57jDjXWfbc+Wqq63DK81z9Tn2DHH9r9L3yr2v3PPu16bXFfrcPer0F93Drl27du3atWvXrl13qBLJfWCwj209pv5eL49Hvir5yUOnsPndw6Zm+U/HS8GvsTXKZ49xeeZnjlxV5/eO97fUgvn9A1/w/tx89KlfJbX3j1dllWjHPeccxyPvFOetNcBJ7bjOzLmF+2i/vb19RtP3GYlzrb0Pg/Wt5T/a8exans23xp4vubtrLb/WnqW+uZ45vqO9Wu5jD8+SeDiOdtvye8bKscU+1tjLVL8Yx9Fea7/aTr2u01K/V3Nbzm/tNbtbTa9Z9iiMtVMrnxKvV3T6n6se7+RU+7pb+7X03MrpEvpceY9So+Hxp5HntXZZPFr6hPH2OPp/EdJ9eDqsq3wf3mp6HLm7kkfs/1Pq+cLsP2xZOfT21/Ko6RIG+/8Huc97Uf6i3VntxToW7ijOtN3BYNxZ+dP2hrleruStlZEvj32XyZmFq5Y3rLvaE9eZtjdtZyUUX5houRo5g9+n+vHwZeFK6+8oSR31vGlf+7x/DxCxpzwd9fYX9JLdkZYrLUcWnkZ+NArG8vWg9DV79j0EeWq58XDE9aPlxsJJz41FWbm5ohcPHz03Go6kTriv2VbfI9ZOPH1Ye/B0UT9fSZxcaW9EeNB6XoFZ1UPUXpi5gIwtX/NmchDNfvS80fMg4Y/ZC+Vnda649r3599j3cuU1j7ke1bFY85bMV2E/igdzq7WemXnhXt9ymbd4j3I31qN1b8l6c+az9l7TdaKZeTLGRJvvaowpfKn5XUW2PwV+Hc0sA9szWlxXY5uNa4vnFblyUt7Thcu05vlTnT6i2XkxpfKEabG8Ck9OuCx7HAvLmmk0sywcYUYMV1ifdQq7EcPRe1thGK7GD56rvm0xnGX2/mAjflx2s+dzK5baabGr33fNkltvHZZIONW3mmm9L13r/eqozxOR3KzTez+/3lor0eI14mjBi/KeiRhehVmLF4w1qzoa62n0npNa7z3Ziicr7lqyeL/OTJxqXpw1ZPXepq0912LkwafFCMNFgw9mD2ZbQxg2Xu+Nm2nteHKhsPHm4s2Bw2WUiPWRlYfm/BnWBoaHNYfo+bksrK+PURyyzO/tXptB674rzI6ZX3N9R8/qNTc8fvScnLVOTfRcnjNHz2M5d3TPe06dOaN7tZiv3Ce6T+3ZonuzmCu6L42ZovvY87Rnie5h165du3bt2tWuzK8JM/XWyuPx/rM2vXvp9VV6OiuKDezBo58Rj14/3mvEi0l0D9hzWpw/6txe5z3jeU7OWqKerzWTxbmks/TOU2J1Dq1jto5fH1Pj+K3japTlMTWPp3WsXbtWrlH+yzH++Yr50sGrWb7vWVbWqT9fdVQW+aWDV3V+8dCrWf7b5D6/cLwumC8fr2/L19Tq5SuPcZVk8F5uM3if5XRO8Q7D8Tvy3lsDM++RvmEkvku8fM+8W/ue7f0r+R7FwzHGdx1r16N9DhPtGEbiuc7IrZZrjG8Pz7Pn9jPZPJdbieMzI4czxzO3GR2PXPeczvz+92N+C4sSDcfcYP1m9gxdc/Zs7Q5TK4TqFuM52i28xYTrNrNnidee2yzXZ2w4XjX271eOfnEidUl5Tb2dtoN1ivWs5TTD9ZgbqUuOz5FHjOOWWwuX3j4l0fDIeU7luuztXSuPd3Tp6bB2eQWPWRzOPGr689qPI4dSl61QPnNO293In6W7CH+1S409hnVn4a3nztpbSYQ7resixpuVs5Y3L2dR3s5Y77WVfa2y1yiJ8uXlqufL6nmNsteoiXoOg/H2VLKSK29Hda7oSOKp9fcAI/eQpaNZMjpq/X1NLz9eXlbdQ62/T+v1+15vN7NYu8H4Gf0954jnmgxuMjtppXC8qg8PJyMvGv8WQNOHpQOMCw8fVi6y7wlqPPZFywfFQ++93rPvBZj/gXDj7cHbgRf/mjusSP69jPhjPxMiyzVoxH4V/h7sra71LeYY9lb8scwL99nnoFCuPV7MJdyj1/qIN+d6r8m7xRfDOzNzDd69cPnWv56xXYX3GSpvTDyu1dlYt3hz1/QKjLOsaSpjLH8JX8hHwjeCcSsafOto8NUoT769aLOl8rXg6snWgquUaeGqzdSa6yzRPC2YzqLJsX4PHS2WVJ5WLDXX6IyhFcss69KS5eh9nSKe3yMZYjmO2GVhGMWvxbB8rw7mPca8+ZWM5vdgN4sFu1a47HrhMpSG8r52ns/B3NTrEX5PyozzXoBe6yxTOJw0eHH25Jny3pXwtv6eZTKzKilMsJWJlTUnLqOaV73+JCytGLXixUh7vWnz6QV7zbZiQ+VjsXYoXFrX52gmHDacPUV5jr8qkzpR1xQJEyyX1XiU/NfjpbRZnJFeQyI4UFjMeJRQOcBbDwaWHFoMyq+p8Z5fygCGM2+ZOWp2zvySWK/x3twas68y88y3x9zZ5vWY23veqFmz7F3OrD9JuG+mtUtJa8bze6WuMGNrroj5MHNR5mvNc4XZsswFg5lrNBt2HsuZqLNw5/FypDVPpBuYldfYyi44DnozRPZP7b3uP2r9SLlj+7ZY75Tes7Dm9JydcSRb6lqIYKrdo7Vz7nOghV9qf1l7g3k83lZEX6N+InrC8LHsp5VRH569ePfR6imqh+jznxV17tE5Lc4bwdnrXJ6zeZ/D4jwWxy6P1e69ZHRM6nG1j6l5PK1jaR6He4xWD5Q1gTl37xizc7YeRzkXZi4Yzv16j+H8vNyH8n1s1fnuZ3q18l3P9NLIVw+/auUPDr/auV++dryt3vdH1Qtnr1vmlw9ZjfKHh6ww+aPj9W0rHx761Qr0rnWdt4iG21E0HZ9eZ9WKt3MN1//T8TkH+pX6hpH4xrj2dl/n9M11ffqtC6b1PZj/dbS/jgr0ae3Z+vpepzyPc/Zzy/PMfcnptVUW+d+M42I9cx3PnGfxjHXc8t1zrO359DsqabQca3uug3VcwnHb2tNWjmdeJX41nY4ce/stkbjF7GFpsG6pfi29avltxWvvnhldlyV+KU6zez0jdQv/nCTyuZbrlOoT49XDo6bXVkZOJS4pPu/qUnoN7sXCJ8Yj1eXVPLb2Z0nxhfEHo+2yRNMl1+OqLjlpeSyxdIjxKPGX3aGmR+iwxPJaivF3dXeaDjX8naG4Gzm8qjvYg0ZG/3+2OPH0VqLtrBcK7+g9BjP7/+qtcJ/jLJ/rOIFMR2wz+TpDdSZ5XWL52qSV/3O8v4VFTQZPGtG8Hmo+j9V+Wq56LltOV3LSCseTxmsO+JiS2oFGwazq6Axk7vX6ohUtLxhPGcL9e7Iez00lFvtm5ihDuH+/2fq1Q4mli6u6OWPt5Uw2J//3eF1WsXDC9VLiuU8wXmoX1l6yOIHJ4OHMyIWVEy0flEAHXnsDG4wDK09e/45pFg3W9dfYaPFf3YPXc3Er0fzPRDrwfC3UivYe4HiI4s+5zsDHSbMSe20Hlmu6Fwveltd9i7V/FeYc9hG8vbMab0p6/1bdKn98vFQvWTifGV23R5wp7wlATeGHrVas17N0TWMye+8FCXMq4xbrTHxhKNcH7vtc9FIYcfm21jOFlQdfTKTvI9KKhKnkeoy9XzauWLYWXKmcVmI64yrlqcUU8xiLaL6f0BkNntxrayveazQrS8hTc21aRoul1ZrkPMeswDAbx1Yy72ePfd0Kl6FVJOys+PUS9XqmjpRZBLszkdy0mGlxg/efZeU1NmN2hWizujKvzQoXC05X45WV0f9LwtiSD5fRySYDn82lnUxcCpMZG2t2kUxqBiMeWF7SRPEYsSjzYlmtwKLHZMaBsmZW5CCZf2UGMHeeP9vc2WdfdW6Yu828573WrDB3mHPPaDub1XwwV3J3xbnqrL4OW7nSPJnX2+y+mFki5sA8Dj6+TsS60o5H7zs7d0r5PMKMn1tI6S2qV43PgrTuOfvnVmb+bE3t3rT6tPxcUm5/Fj1J3N6hlxX70D5vxPm5udN5V5nR41weM1mfw/L4VsfWPq4k1sfTOpbGcaTH2Nnp5VNHv0r+5GjXKH96+FYvP/Dcr5Jvedatkp8/eAXzsafXVQf7OfeYz70v+dbn99XLn3uOqx29QNcW1cq3Pb8umC8ecVXykSd+9fLnn98XNaNrNKdK6msB9lpSUl+b6muU9PpndV3GPCfUyfJ8hnkunnlvBevcwjuMtnOJ9+zOMd4xmb0usNjnJRa+Mc57yey6ds71PcvId7a9jd3fkXu8F4lnquvW7x3K97Wv41aeV3gO78XDc+2vt481PFs65nqOvnaPPGs4brnDOOY+P0c6bsXLr8U+pviluIXhPCefsfSb7bk4wi1331K9RrsdJcor9jXWGYlXSnG8elyXSzJ57YX72nk7XdNnz6mmw1X+XAPj0cPnKJzr7naZzyVnX2p7hMl6fcUm42sgjEMNdxJ/Vg45yeivdqjhr5VM/jK560XqTuu6yfVn4S2Tu2hv9f17ybDfsnvDOqtff9YOqHuqlX2NHPuiuOr5OhPpK8P+8no+s3RFTfS+agbhLpunlqsIRxb7qZnnqjrJ/lx1hX30JrWbgaPMfiL3zxm3vTNwtN3oe2lm5MR4//Si+fqAGy8vzQQ66fmROtGItY9mMC6cnMBIfGjEcn90I3RR4vl84hGr18bDbA/NQN6tvXBGhf+ZBNemVjI4gF+b8KewT8A/U1yfBzr8PdhnjfnrION1Xwe71jn/brKVv8A8jgv3TqyvMXUk/1a1zsmbw/yqvFux4A25zxywrudK15MzmqxnsWTdYl+HxJl73e4w117XrUC+GpxnjFuc0Yw1+FacrRm3+Howrjm7Mwa52vrlrONvZBG2haEWWwpT6nX4z6LM9QyWJZbpqDixYqq+XsH5rfe+9Bpgvk7PcNdl4/tWr7Ui9j32OetNOPubsD4xme3vyGso+vcL1DU5+JnFnm4x/Ajj/3dZcfyzKDMsX48yes6OZFjH/PesDYaYULhJ+VmsvzdRYIeNhBuFnTm3xMwiuJWY/Xm10zo7Q2V2xoSXMSvOuuqtLw9eketKk5Pmc2gv4vXUeswk2utJixMpimumlWyMyDHiw3lNanFdOsPicsaQjUaVcLmwY8BFi0n93G+Rv9g7R/J1ohnI4Py6yUSZxxkrFl9k/rlZmb2uZgxYlFsNFq33156lNz+KxxkFDjBcDrP3GZ9FxEGZwZl6PuwesGbQjMH8JV7zi/dBYDDvsz9KltlHPXM/X6CXbDNrzD1L1Mylt1Hfks+QkM7sNafG52VIZtWa0eNzQSRzaswbMSN2ruwzRs93ZXdec3HmyTaXxiyZZopyYzkLdx5JsswhTfTez9r/bAaNePeuGau+Ye8W0erZ83MNJf1GfQ6jtFetfr/9+fVtxj7P3uqS9krtsdXDrGaR9AfPwelt1h9nz3D70OKYra8zPY8ePdWfRdrrx6oX2E/9Ganf9jxe4579YPeaZR8RPcA+Zp9LXO4bcW4LBpzzavTA+Rxoi/ONwp1V8hnX9ZrorZUz1p+l/a3CWerPim59jjTl2NTPqPY8bn1s6TFnTCnHk848OpbGcajHkLCRsNB4HPUx1HV01RqxgPnw0V8frfz24M8XKMcopZHvfKaXV/7Kc7+i0/sMTmr1ovXncJg/5/qdI67qwPWdoSy8j2LtHbrfzmOde7jOst9bifbcc77y3t573Mf1LHfZ25k9Q9dWnj1dR3mmOI5aC1zH2Fz5ut3yC297ye43m9sIx9T8R/AYuA6yXZ8ze/Vwi3VZVx0rx9urjteWw5nT2m/kdTijT0+nHJ+z/apdms+lV/ap5bJ+js3qMsKjh0upx5ZTb4+UXNGjpkMrjxx/5f0y4PtmRPmDDrP7s3BIcVe/V042f5oOV3XXS3Z3Fs60vGm7ozzP9bxtZ77eKK9LMu21UTL7kjqTuIraY9qurJ7HtPfXavtqlsyeJK44z1VR+6nkLz+/LomnVrQ9SffULNn20PYzdhPhZ2U3XD8cL97XtZ6X2s8dvIyceHrRdtKLlZPiRXodm/nwcoL1UZzM/Hj6gJHuEYwLax8zF7UPjgtN9rUDqQvMnvDYF5oeetFm3kvNeBUPGAfFQ8+JpgNKZv8uCrMfVnIQzZ/679K0+JdYscdyr/cCJhz2hSf13wXWLgpnKfsMax7zvEDlXofz7zFn+6DmTrneaLOXMpdw78WKOUzUNV6DN5e5Jt/R9aaViPXtxbrF25r1aK1feV0X1nW8OUdcs7UYYzlHMIasva/RUXw9uVL5lqzGNoIpha0WV2+2mblqMr0T16u+Tsi2RjOvz6xr1GNdenLMtse11qQ2wxnLbAwzrsNsa3G19bcCu82Nxk1zr171WrfK/szCbHVWnrw0WUVwKqysWcJkXE/SaDK6Ih8NXpvNtdmU990dvf8ulYsWEw0uFA7U9yX2ZKLF5Yo8rFjAvYEpLg8tFpocsDNrssi2HqQMKHulRGt+KguLNRA1Pwx1fo2ZufNrzE7dB9q+Oe/nr3H9w8zdivbM2Lm1Z+7N7TEvZmateUfPdVebtefWa87ZrNpO4ZyeM47mtFi33rN5zNeLx2y9+Sxnu+JcXjO15rKYyXOeeiatObxnuNosGnNcwUWWGVa57rb6l/Qduf6pPcPPO87ac91vVM+Ydd3qNbLfWZ+tz5iO6JXaY+kzqsee5+j+6ox68+wP25d3b5h+ap/WvWH7qT+r3qofbC8e/ji9ZOlDu5doFth1aXH+1h5ppfV9rfPCjD4zWnreeg7MZ0ZLz9c6z+x8nHOOzjM6N/U83M+RtjwHdRbL41sdW/u41PWC8ah1PM21LD2ORi/cx3POLTmn5f2pa8PiWJp9tHhEBPP8M8snn16XRih/z3a1fPh4qZVSe62da3i/knPouHy9kvOWXwvn0h7rXiMC/daVMZBbuZVUfVzNPq3W3sgZt7JF6tVz/1ueT93zU6fegdtO/tLz+1tOUXndxXErJo6h60a4XmvHnn571/D66/LrLGvKy690z0bu3YjSirVbjb263fq59fS6fb579x3Pb0vb63Z6LaeeLqM5R7iEzlouNX16uCyJ5hyxJ3v+KD4zeLyLw9F+lDjEeLR0eBd/rWD9ST1a+buLOw9/rD/vI3qrE810BWdcd1re7ubM01vtzsJZNMsIX1xX1L2m4evurqx9FWdSV3WiOa62p7CuJJ7u5MdqL6FcKfi5gyMLJ9uP7r6xctN1xHBzByfeXt64QXrpJZrdXZ1sH7muXdtF0N4AudNzeYSHVz4IeyGak4cDT/5vHFR74E4Oovh/w8HN1n8vYewnieZ1RfZ3Yp6F/WYeyzuaxZ3WdjSPvabXrkjG0bNvvuvXZnutdRs9916r69Reo5tlxtoc91qMrl4suJXjRs+8Krsz0TNbctNiB491dW7a6wsmet7MzDave7PqhXuNuhInbLhrZ3VGGnzKz6/GxzvR82bjsQKXzcSPyW8cb29LRc9swQHOR6noubVYcOfPyCFiHazMQOo+2/x3nZ2aK8x9F9fcrDhvxIwRs3rPWY5xJuN8kjlbudKM3vNJA3vGrMeVZuvNickKM1Gz58kxy68fb2uF/lt9a81Bzccnj+n93GoGSt+w6n57P6fModV7rydsjSLpHctWu28K8zOzdaHVL7dvbLT75PYc2Se134xMW/1G8sT2WO4Lbz1r1FvpL7Jm7LL1FuEwY0+z3LEX7z5ax+/lgx99Kc954Xk1z4+N9rkjzks5D/ec3Lk455sdf3YezLm4M2DOM+udeg5sKMekHt/i2NxjYtfArl27/Otrx0vt8PPnnmOql/LZ9qPPuL+C97/6/PprWFaJco3xPsvKvmu/oyr310i06+0b71wj27VvLDxj7hvtGeW68fvT1TxT/WJ9U9dEasdVreRY6nfkcGm/Da+t94rNHC23mtf2FH4HblfZuyt5LT+f3c903y4Qb5cfeX4pTGp/3Kju1wXi7bIuSv7a87jKfeDtmdHefpPFn1cjXWJ9zjz23LYydbqoy0iHWJ8cj739emZ6Dd8eX3nEOhx5hB40fA6z4GvaDO6w11YNh0OnN/cHw/E38mju7swN3cFInM2uoWbOShZ53svmrHhr+XP3ljSFecRzWuSea2YBX61E7S2vvfYmi1wPW4l2ZP268k0W9BR93aM6OqPmabFk2EMcX2euvIdauaSbMxdwUxLhhOLlTPFw1WtanRWc3C3eDrYPfDTZ7z2hmx7XfR3Km+1gZ2dnZwfmMxf4vVWWnCxLlV+P7rPZ81NzbHGd3WfzHwfDD1s7/WzOdtFku1m/jiXbu/PdXG1izbW+vUOsrwN3X7ebpX42R51shvJsfnrZ7OSBr2E2N3parwk3s3FqRpvXzs7Ozs7Ozs7Ozs7Ozs7Ozs7Ozs7Ozs7Ozs7Ozs7Ozs7Ozs7Ozs7Ozs7OjjQfPHIWzF9/jq9Z/sYzrmb5m896hcl3P9Orle96ppdGvnr4VC9/cPiUdqTOOb61nJ+Jcu7l28L7qnsc5sp73GKfl2zX+fa293W9FWvPf+v5dfUCnVxpT5dzaYfiuETi+HsGx64djzzDWDsuWW0P1/HyW6pOyy/GsYfbksyOZ78Xy+gWu4db0XS74nNwiadX7b3by0p71uPa3IvktdTM6Rlvr5hk90n5c7FWtHzWXkfXYInTXjLtUUmsfZZ8T/X17Lo78+nhuBfIvHwNXVzRJUzPH+f1UbTLWa7kEYbq8AzXo7XP732efx3lkOsScz3FFAzHn4fj09OoevHyx4mGO8rrG02XlMzcjfyVtJ43JdHedyUUb9ndYbxRXUbvuRKJswhvlGsp1xv0h9mT2Gj4guH4inaG2YNSb9hr6SwZXGX3peVKc5/Vwfw9qBKJJ6/XkBl8aaf3d9da7qSOsu+pM9k8Uf+e4VX8WO8lzXj5yeYmux+vvQMT7cPj+mbpRMtLNh8jJxpuPH1cxcmqPlpurn7dkjrxdAGdYN1k85DFhdQBNlkdzDxYO6Dy1/ASzdtjL3iyp3qIZm3NPyP7aL4e16DNPWbNb+a+a92b9yzRPC15e7NeeW3PkonzLNEsuYxHnDdjHb5cxvtaIbtOeLKdJZqhxtotX3twxSaaIZcr9fcgGmylyc7V+s/yWjzrr1fhqR2L56qVrgOZeVKzGeI49npeid9Xn94XhR28H/UxkYy0116LXc2xZtO7H3bNZSouqxk3TFZcZ5y1BvfoWfX7A2LeJ3DEsE40H0tenPdY7CWai5QTldVVOO01pc+o5oNhxOUVzcVrDXHXUjQXTzbU58CVmVC5UNbQylwseGB4wdv6e15MNNeIBpdWInlYc/ji00vBX1uy4DCw5lAYYKrFg8olIwMKB24i5qeEMn99qxmN2SmhrH8KG++5I+aV7pd63jPR1zjPeS3XdvS8GrNi5o126+nUa17NGalZySE30fvRyl3EbGWmM1dckyuuw1Gu5GjFfUSdQ5roGTRSzhm5lizCnYvS+yxfeGpX+RlmBm7vXK69nkdVz4PtVdozp9dW77CX3rqRRqNX7JrRiFavmPVe/+yDh2+f2P7L12d/paJ7bBWlN+/+srLL2Fe2nmA/mN7u0AulD+8eRn1o9kN1ocmEOnv0eSV9aJyPcs7RjJTzZzoX9jyS9WN9DsvjU45Nud5a9KzRq3aP2r1pHCfy8dzHch5HfQyVreRYs9lGP+/9bPb91q8x8f7Mdem/F+L8vzeLarnIVr1oOse6l/77sGjfqzjveV/JubYzzPdGf84b7TPDHsckem9TztFLtM9o19hE72nKeXqJ9sm9hpevWz+H95P4LfH0jM3osR87Xt832iN1L3NSey/5288vNQvWseW+bZ0L3p453ZYqifao4bc4gr4w3rh+e7F2OkrL7Zloj1i3xQW1ZseZxWrPaqXn9Uy0R0uvXP+YRLksgU6z79dWVnQK76OZ2mX259dWMvo847knz8xclkQ7jHTJcWrhseWl/vnM5YhrtMczq3jEpuY/22c9h73rayuR/s5kdQh/jU2Lf8/NyN1s78LcYQ9SPHL2nEVREuXQ0x1nL7aC3T8e7ra3dmbPY5bOZg69nNXeMjvz8CPddxH7rE6kr2g3K7nanvC+ovcUdGbh7gqOrD1xY7mXol1kcvR93+T0fQNeo+zrnK2bUpJQrn+zRDug7psz1l40/Ehfa0c7iN4z0MmoNJxwEu0Bu1+8fWD99K5h0mRx0XIT7QK7ZzQ8wEQ76e0TCvPW46QeNF4LUBPtgLMvelnRQTR36l6YJZr/33l+++vyvfpnZ8rs0fxHewAbLfYcB4Vzzbv1/ZaD6JLEm3uL66yycuey91zjHN6ZmWfmzWXd4x7NmsN9s96cM19LKPFgrMF3dcZS1tZse6+9s3L94c59OaytuUZehyk8S2ESfb2N4koNhWkr3kzrZGJKXaOSrMpzFshwJZa9eK/DFr9VOI7ixXHEz4thudXgBuP1vDLi9yUHhjAjXhR2Z7yve9HsYKhrrY73tS4LN2msX6eMmFG4/d3n1xUZr2sZl1fNKgM3D0ZUViNOXGbf//y6yvco8WKF4YRlhGFWMxmVdqhryJpRLzMulsy4fDS5ZOQjWTsWbGb7i8uGw4jDZZRsa4azdrTWinSNZGFydR6UaO2XO7LoxYqF1f74+8dLcVh4zi9lMAqXgcXsFvNjZq8ZwBk9Z+8xsFr3vflrDivNLZ25F+1ZtWbmzvtDx/tafd7erL15W3NnmnWUK89Z5lhhRsysWHfY+az2JGe+Vlaa7U7OuK5ac1nOI5kJ46nlKGqeUbhrznoW6jxXcLK6i1n/vTnOrNJ/3bsH+1H/2H5bzEvgOTL2Peu5/p5Fz5x9WfdWx6JXzhru/b7s7z2/FOzfo1eYEdNWn7Noea/T67H0VpekV0p/s9+/9Prr9Qx7n/Un7Y3aH5brLJrMuH2Vc7Z60WKF6XN0fut+svSSpQ/YS8Yeyvfqn2mdnxLrc3/0aN9CBtLzts7Zql6sztc6p+W54PmkHLHnkcwUfQ7O8TneI3vWPiZmfuzx6nCP1Qp27/dCuX5gj8GN5LFXyuMx//noPvDn5WvN+trRL+t85ngpmF85ZJUtnz1eF+Y+vfvNHkOpkXfrdQC9l1tNz+X49drKFIzjM//ieKnZsTI4h9xnpRXLY0tSvM3cwfvVj/no0/w8Ut+j1Exbt1a+KcfW9P4vj5fCpOdt9POe515hou3asrTO1cvIXflZcSzxTKmSkWesc8k13MuxlduZO/izUVl4pjoeub+i41lGrrBeMXta4lbD71nca3W0Qwu/UW578XB7pX3r4VbiVWO/Yrz2Eu0PevTcp9rPtZour+TUwyHWa+T+XN3nKBEusU6tfHI8ZvAZ6VF6vdX0d0WPHv5m+7Hnso6FwzMYb1k8ejrTdqjpT5rI/ZfRXcuhhTctd94Os3sr7upk8lbnqs6o3upoO/uYkrt9fXztqNxq1see9HyVWF0vz6ywv7Qd1a6gr58/XkrD2V33lfWeKo6w5ekpux8rVzBUP9j9djc/mo64Xoob631UspKfDG48rnGredFyI/Uyy2pOLL2Un9W3dUn3idV+KVnNB+RMua+mj1lWcaHlgxLoLdu+KLky/1Y89gRMYQ1vo/dCdDT4Uz3MciX+nz7atyUez9PUrMz/5DurkmzcMcnG+wyGOWS/Eu8zI5Y1U6/rC4X5p5mco3ifobDzeh614l3nB55f6s7RYn2mt47vzlnrGlKncK3rTqGyrRmfgWy/5fmlzljy/egCnrhsP3201ytke8aK78kWU9RjakbCtk42riNW2PtzHJVwuRaOdZVocaVwlFbrfLCPCKYznlS2njy1risRPFfjiOEpuY5KWY6YRjOjstTkiGWIWZvRvCgctRjegZ/2WpTy63GMZuTJTpNbVnajaHCDtzArrzfttYbJytc6C14zbpzXfFk5SVjNfg83YpWZmTenVV9zZGI0W0dRrKRsRnwo6yfbfrNcO5uL3mt0LCNLVho8eq8hrXlAJuVrCatWMvCo86fHS1kzysSiFSoHDCPrNWHFAHIoX0v5WDDgzj7aB7MacePMz539LAvv3OImcnaNuSUcLOYu8ZpXMjOWAfe53Wpe6zXfmjHLrBzfo9kpr9OsZ8Q6/kFEr/Uap7wWjZrxnKsu7UQ6bM1XZtSYN+NsGi4j9xxmLuqckZ64M83myr72ZjOV40U5kc5RKnptac0SPcNKLiz4e+2FUbL3rs0+krn02rn7XavXUWZ9wf6s+pxl1k8rnv1h8qnj/e2nnPmN+miVZ0+jPrT70u4nY0+W/Xiyie4jep1onpt6/qhzRzDHROuclEjPp32e3rmsz2PBjHMOztqz6j3yuFQO1sejPr53LI3jRPai8Vjq4zmP+xPi4yj3xR4b3m903llfEt+0+v80kDjn</Data>
</DataArray>
</GIFTI>
