# Supplementary material for: Large Individual Differences in Functional Connectivity in the Context of Major Depression and Antidepressant Pharmacotherapy
Source: eNeuro. 2024 Jun 6;11(6):ENEURO.0286-23.2024. doi: 10.1523/ENEURO.0286-23.2024 (PMC11163402; doi:10.1523/ENEURO.0286-23.2024)
Supplement: Analysis scripts — Download Analysis scripts, ZIP file. [file eneuro-11-ENEURO.0286-23.2024-s002.zip › code/Parcels/Parcels_R.func.gii]

<?xml version="1.0" encoding="UTF-8"?>
<!DOCTYPE GIFTI SYSTEM "http://www.nitrc.org/frs/download.php/115/gifti.dtd">
<GIFTI Version="1.0"  NumberOfDataArrays="1">
   <MetaData/>
   <LabelTable/>
   <DataArray  ArrayIndexingOrder="ColumnMajorOrder"
               DataType="NIFTI_TYPE_FLOAT32"
               Dim0="32492"
               Dim1="1"
               Dimensionality="2"
               Encoding="GZipBase64Binary"
               Endian="LittleEndian"
               ExternalFileName=""
               ExternalFileOffset=""
               Intent="NIFTI_INTENT_NONE">
      <MetaData>
      </MetaData>
      <Data>eJztnQm3JEdxhee3iEFoJIGQwBJe5C1tSQavGK9I2EheQTZi8YoRZRsbeUd4xzs2/E5XTU92R0XFnpFZ1aO+58R5M/0q4343s7pfd1a/13fuPFLu3HnXXHfnevdcj871nrkem2vRvfnr43M9MdeTcz2Cquq95VLXLJzPUlDvK7aCeqpcqur9RS+opwtfi5Z1vHfQtXmmXKrqA+VSWDULVQ/z+Ulle9hyVV17LinTNYo7765RD8u6UDmuTdd+Tl0zP/X85Rp0jdzXxnuNws+rjyjq+f+RxL1GOYqk11F7S3udt5eOyGV5XXwEnj2YPHsHe3KMYInspzws/lbvHv7vNF/Jfw89M8gX77tZpO1J4v1Jr4dl7zPS39rX2zvaU+rd2hP39u4nS/28vbh+kT64V2S8Z56zxsL97MgYzg+L2zPn5DmWE7y2IF17uFfk72u349uwt+V6gOdazgeLryL6jqIX1nKdDlfVs8VXVj1X+IL6ULlUhlqvx/VcuyrP2i2qa9aSy5oP6juLXq3y5lr0XeVU1lzeTFS+7y7rwsL3j0gea65olpoHZ5HyeO/3OAvOlLUuUhacp1cWSiNzvJcpa5Ys/h4ZuCxShih7T34qB8W/B/uiCP/e50xV5bJmwDlauC2SHnNG8lpzaI+RkMlyjuzJKs01pSNwWtSDEXLuyahpL76q7ymn6qko015sWJhnFJPGMJLHwjCC5SgcR2DQOEboSN5HEbUn1NtrhN8IL2lf7Vo8Rva/6aab3lmKXA/w7ql79Hy5lKbl96w8BfW9hS9J31f0atH3l3VBUdepeq5b1vUcSdJ6ZWfKumb1A4Wu3rm8eazZuDyeXL2vu3kyaXm0TItGZZDyWHLgLDBPVeZ13UgWaw4ui5RjRAYPP5eDy9CLPZu//mwczR7hp7gh+zVy92SOclPCz6FG8GrMmvbgtYp7TtmLk2O1PO/FrKMYPWyYszdflK3WEeetB1sWUxZX5jy1MLXcD7N5jsDCaSTHngxYP1hyGazei2+tLH9r3mxvaV1L6ePLedXSPL2+nI/Hz+op+Xi8LOI8Mn08Hot+qFwqsz/uzZW3t7Uv7K/1zezp7ZXdL6MPx+PtQckznno/fa+xVZ5x3jHU8a3HWo7Dx3CSvqcJ/z4Ktf+PS7rmUSVd+/BeD2nRDxd7WfRC0WvRiyVeHr1ULrXIu35Y3nXT1u9HSqyqvOvnuQYXyRXN05ILn5uZeTIytazXkc45Ko8nUzSLptHrk5Hjw2VdWVm8yuL/MPr+KH5PBo2/NQOW5WfhC0ncLfxYHyl2/ixuKzunhbmWhd36OBPhtgoyW7gl3h8tp4owR3k1ZonTwyvpx8q6JFaJV2K0smpsFKeXVWOUOD181vmkOL2MnCx8EUaNT5OVy8r2EcZTY/rxcqreXJbXXJUFM3m4oFqYMEvveao81D6vxmLl8c4NZuE4vPNi4ah6seTPB5Y2D5jB4s8xWL2xv5Q/Iut9lvOOyvL4Zd2j+Ylyqagv9JM8oRdVVk/NT/ORPPfyknw8Hto6jvCoPq3z9JOFrkhfrSfui8X1lPrhvtx72SP98Hvjqb5ZvUb1aekhjZXGU2ujzSeUZRyWd4z12JeU4+q1E3wcPqYep/3OhfY9yx6/p6y/1/JTxVdVHy18LfrpEq9Fy2cfSXXXWIs+Vviqgv+O6GcKXVBSHqyeayetH1aP9ePyUMrMRa1LZjZLnqgsmaLZLJlGibsf4ftSNA/Wzxa+sri1knJZskgZLJWZhcszIgfO0poDZ7FkOPp6cBmOzK9lwGrh/rlyqp78lZu61tDCjNl7zDt3LaeFtyezdP3pKLyVWbu+F+HscS5br0N6GDFnK2vkPRnWOczglNh+XvDj2H6hrKuFT+KCJfFVYa4WPguTxsfxRLk8PByXxgTZPI99FpYWJm2eIhxRHo0jwhBh4Tha/CkOL0OGP2Tw+Gd5V3+rd+u6e+YdKtOP88zyq/rFcirOs9UL+0C/LB/OA+ZqmTepP+WR2Rv39/bO7pvd07N2o3u1nkuYh5PlsYBSdO8a74FHx1l+36KOsb4fXjuekuXYu8FjpO9bvndXuI37v6SPl3VBvVziJemVIteiTxS6sB4v6+JycQX1S6V/Qf1ysVXVEyjjJ4teHr1a5Fr0WvEVzstpyfaEYf2gss/Lqui5yZ2jix4PnI+ZmbRsllxcPm8uLZumXymX0vJZcy2C95vI4weVy5OFy0RpVB6PqCwwz6+WbVlyRbNY8/xaOVVLDipPZg4tS81Qc7RkkLK0ZuCyQH5LBgs/dX5l8eMMPeafypDNbp33CDfHPoo7g7lyj2SO8P464s4+pyneyPxW1loRafOKWTVOTpAzygrFcUJZ542r6GsRK6M0d9l8FKPEF52zKBvm09bWO1e9uTwMGUzcekbnpQfPniwSj+XxZ8ScLPqNwhdWq/9vMjwaQ92zaPWGZfGPeku+Xu8sT4u3x9PqZ/H0+GlekmcvL+q8zpw/zqe3R4/+i15LPr969c3uaemHJa1Pa6/aQ+pDievBCe99wx7UeG3vvI7HYy377nDuXhOOp8ZZx8Bx3uOtx1qvN+xZUPWagKegPlXya9Gni604PVku9ZhSUK+XdVH6rUJXi367XKrqM2Vbi/B6wBxvFFtVfbZcStPnyrYs+nzZFha1nnX9jnR+QlZPYR0pG16DaEFFM2Vlo86t1lwUs5YjIxtWax7qfPwMcdsXyrZaMlHKyLIU9VhZM1E5LJk86pnDkqE1x+8knme91+B3y4VZqmgWK7vGKJWFH+fwsGNuSfB5h8btZef4I4LPkfDzpR7c1H2ihXMEMxR+zmXhGsVb9XvlOKycFsZamLUXp6TfL5fCfBSn9Zyk+KwcVFHzhxmrIkx/ULZl4ZLmjWK0MlE8XjYrl4VJ47FyZTB5eLKYslgqj0UelgiHh9dyLvdkwBxVI/2ptRs1/5R6+XKC+zQj/LBnVbaXZS8qc/48+14Z/Wu17CtqvaGHdw/T2nsR19vaQ5p/qndW39aeGfNn6ecd39JLkmUPmRvn2YfmxuHxf1jWpY2rY/E4OD5rHMeIWbG4Y/H+vtRXOw4fQwl+n7qeQn1Pu136Pzze8vfytL/HtuiL5VSL/qi016IvEfP1aPHVIwmF9Wbhq+rLhS+oqWwrmtVSlDLWq67ZF4FH67l1tGxQe+bKyoRzjco0ap2uOQ+nnlk4ZWV4nrhtVI6sNVgy1IpkGZlBYo/mGPGYpc27JQOVo6oHd4RZYof8EWWeHxH2KcjNZchgldip519ZymCFzB5O6rnpCM7nGUbqebD2XLr3fFJs+Hm64Tn/NOedYOZMPul1hINtxZjBpr2+cXJN+JyJcGmvuwLz1czVYZ6amBrmpztL4zqFWYIMpvPFyuHxtzymexmi3pa9E+tjXYav1dvr6dkvkjwz/TRPq19kP8zr5fGRvCQfrwe1xyedF5H+1r3Elt64f2Zf2DuzJ+6d2e+IvW51q56l7Wv8cdELaZpva6n7ernY/n4W9zkTtbQ9G0u2L63HdMuH1ZLNmmtEtlG5YKaeubx5IpmgiDxpmSJZqDxQwmNDj/VhlZGFEszQuC4b/Uk5Va8cmD0hx4obl0c4g4c9mOEsjd/6+WAcv4XdyL8Sx43n3sLfwi2wr26buabKlskdZWYehyCriTlyrkR5ibkO83o++y7KiucYcaq8nnmtrB05WVYvZ5QxyonVk1E5NzeMUH9aTmVhFO4PG1mPo1SZYGl8PUXxWNng9VHv+0miPBpX5PozfA9hlIdj8rBUDlgRjgiLxgF5WlkyGFrXRmOQ/CMMFn+rt9cfKzrvXu+q+vm5LZ7Wc8/i6fHTPDk/r5eWDwp6RXwkL86nemX4YH20oT/24NTaX1NWX/wZ21n9amX2svSz9pF6cbJ8Pjmld5X1+9ssPeoYXNx47ng8lhrfaxzF6x3jOd56rOW4o5WwDzvNj0NZddZXiq0W//krrvv6M9BvEf5MIFgD8rmzMfnO2az5hP3No2Q7q+aC2Zy5ds0Es+A8lvXqmCmcB59zXCYpD9KuWaJ5qtA1msNmoXLgDEk5mjNYc1D8dd85Yx1a+LkMlJL5U+af4u/MnsaN2bE+UVK4N+Ie9yVx3JiXYbZyq/5Ln9lXK25sK69XFlaSG/K+Ui680nsHJA7DdXQv64p3Yay1yMgZud6fwviKztfynoQ0vgCPhbGZLYkryqdxpTGh9wBFmVJ5jEwcTzqLwrNSMovEoSqB4yztfXAGljRvjkHha5p3bwW9m33xuTrKE/gO83tZfuxRz59Adc8z0Ke3xzX27nHu9Djns8+3Wz0kZT03MvQeoU99H6/ldnwb9e/l611nLfpYiVXVn5d1IU3zbVytpH32Cvzch48X3+e/Wj7zrLWgvJ8P5M02Mpc3G5Qn1+hMnlyRTFBHy+TNs1cWnAfngqI+V+VIObgsWPAxkMqxdwZLFioDpT35tRwa/97c3vPqaDkydG28o7gZkc+7vlroGsEsMLpYMW9nTvW57B6cR2dU2Hbl87BJXNlsPbgS56uJaeA8uXg6sqyksXTiGMZgVRaDVXivosVbErVXAv0juTUfaZ+melt8LZk8vtbnGBEfyneETy3JI6M/NZ89+lMevfpn973VrVrKc85jWfbS4XHSHjzVlxujHfNOqgea5sdhqdL0VrkU0jTfJtV9wc+9f/3BbfizXZbC1z64zyyusnyWpCT4+VS4KOEclkw4G5cLZsO5/qKcKiNXNBuXz5OLyqRVMBd77lmyefNYs+BMzjwTvP95cklZcJ5oFi0TkUV8jOAyjcrBZRFyuNanY4ZJWxclgzmLdh/3ZIBM8/9radJ+/og5tGsejexaBgs7m0FTI7OUwcO94a89uD0a433TwozZI9z3S9pjM/B6WFOYpX24jqwh3uC8RjibWAPzGWUMc1oYO/CZGSk2QVlsJr7Khd/fRbzPq4nrL8upjGxnjWAyclnmKY1HYeo5PyQL4tmow7yc5WHptTYejlHnB+X/1s759/JOfGwQfRWleGLfkX5VxF5omhfUCJ9kj41Ph/5nj17sPfpmryXTT5Kn1/3jlT1kto+hB9drk8m7n90yPjq2ldkyxrHPD49tPU47Rvo+x0zdzl7Xgf9e6rFy2b9cxs6Py95S9VeFrsVv/uqprvrrQtdR9GTZVl27N4qvFn0WPbbMWXGd9bmyrarPF19Zc0ZyvbHuT2XaZMP5Ipk82aqCuaRMbLasTH9DZHySuM2RyZJnk6kqIw+ViVLi+pB5Ms43Ig/7OJ2YJSUPlQNkceeAc9ByjnmyGDNscgjsngznY2fPCZ/XHn6C3cyvSJv3yu7KAOVlTxLm3rBDfkoGbjHD35ZLNTCz7BKvcJ6z3JBX4ZY4zcwMq4mXYgW8Vj4zb4BVnNdG1si8tsxnd86dGIfwAc40Nsg3mG00F8fmFuAK3V+dj+X3febjJ27MQJ7KofIQLCslzceG4++EnzXc8wOD/0T0Zf1rJWrxpxgqB+mfyFD9YW3EeRP7QxYfznfjj33r95i9KS2XVmLePf2U+Uzxqn2JfbsUL9Sf2x90e0Afor+2B+nyCPSnPNjjpN5fK5dyytTT2dfcs/bl9moflIsx0qsHU0uPKuf4TQ/n2NX46DhirHn/v46RziF8/MOsx8v678PPmuZzC9dZbxe+lrHzV67O+nrRy6plL1mqmmnuWeu+/r7QtRw7f6Vqo38odBk0zcdx5cpJZfvH4qulx/xVqzP7V0q4VqrnnlTG9Q2JON+k8/d8Dgvn//0e0v0H5rZm+qdCF3ecIHc2OLYllzWTVoq8mahcpkwZWYhM0/z/icjJZqLmwJunQ5aaA5eYp+qfy6VQJjFLZo4HrFwOLs9KMAfKQ+bIlHE9uPNNzEDloJ5HzMfhikrjZzME+OvPYIpfysRltLCT/E52+PzByq6tT1fu6oGe97Ryu89xil0R9XwtOscUc7ao55gRzl6sq+eJDla1by9GhXMvWRgPwxbh+5dC1yC2afaqZeJqYGNfRwlMKy6JycmlvrYTeM5MSTye15ksi8YD9a9lWw4ejkOdF40BsUQ5xPlwMmgc1Lqk+BsZsL/oDb+f6L1Soi/nn+ppkNkT+2l9ib2os/DPjuhji2UPLPBz1LK/tvGy7iUGerPzmNgb9+f2U1t7S/u10b5cz2hfS0/X/Au9zv2IfV6yZ6QX1S/ax7CWph6NDNGx3Pqpc0dce2CPZ65VmI61HMd5w+si1PUF8L3N98Ht8Hvwtno7vo0r8vPmH33QY/4ZQtVKT5WcqvpG0Qvr6bKuRffKqaRrIfj8kp5nLF+1qn0aP/+Z/XxavEaGbKbn9e/gXNmZ2FxKpqtYJ5ip9/rsmcWYwZNleA5nBjXHiPVY1MAvZgDqyg99nOwW/hHsEW6WfdC8R5lJbty7A3cL74a5I29l7sXaY36bWQWl8DVy9mTc9OrAF+Uke0TZhNfMXkZSTyVyMWwSI8VTK3u+pvk1WS2JjePxMFnmCfJQXNr8WHksLBwPNVcUh4WllYNkcXKoDMLasBxGhpUkfy+Dwd/r3eLPPr5qvt7zkfCFmmqvnr7Aq1aWJ+UHfVr8KM90L+XnwRCfTA/Ok+if1rvl3BrVt+obffpl9Urrs1ePlvHRsZFxUD2PzzjOeoxn7KKnmdug5v/jayFn3QNjqOsGlusP+DpE1jUQ+HOPufZyvv7CXLO55lxsNiqTN9eOmchcrZk65bFkITO15MnO4VybtCxHyVGzeHP0OKcCGVbr4clwNP5FFn6obPaWc0hi78381NpHex8C+d4ETr14IfO/CSxTOdWenBQvVZAX1vtBHYWV4x3NauGkWEdytjIehQ8zjuDzslX1ZoOyMlWuHkycNJ5eTA80zZ6T9PgM9eVyqs4ssESObBaBg+SBHJ3OFZVjAAPHcij/TG/DOpy9B/qe1dFPVHY/rDcbxlr71/LofYUvrv+bwhhvcR49+2f3rb179D1Sv6xerX0oeY+veqScyqM6Bo/Ft9/qOJX9N5D+vWwLy/A3rsjfleH+xhb1OyP3OmeSMjrysSKybXL1zoTzGf4+2fn32eYxuDb5qu7tkEfLhHMRechs9fdujpgnkuleY45BWaQ8Q3JIcmSQ8qRI4v+PQpc1wwfKpZgcXTJI7Bo/xU5kSJeFW2KHoth78mvMHDcWx92LXeO1aPRcZ+iaWBcdifOZcqojqrLhOoo4viNxHpXrpptuuummm2666aabRujdxVazpvl1MyxR/1m2BTTN/+dqo/8q25JUP2Mefdb8yp/5zD7qs9im2Q/XWdxnzQc+b94tmO2/y6kMovK4cjmzrfQhR86aiSslyyaTlqslkyXXNeSpWVrzZGcx5iHXRcuTkCN7XVJz7J0B82vnVsa55FCI35pBYe8ujt1w//YwT3PWyfjzZw9ujpfk/p/CV5QZc1NMDC9m3TBLvFKGRl5KHOtQXgNrF87o3B58PqXn50eYR+k1xJ7zp72+ORLX3vPFMUk8Z6YBPOb56XCuezma54ViuXNnzNpwHDW31z+DAch9X6EU8X5ufTvltfr33AeXykB5GnxX3yd8V/6aL+EpSfJjM3N+cJ/qm2VdxnzTfOz0TYa/euE9sQYf1u853UMT9iB9DB5UH67I/rg3nKeW3lTfQG9PT2vf7J6Z/TJ6kaL6CL2iPUg9C46Rxj9btuNqUWOp43BRvsoYcf+d8yD29Mnjmf3/zbHccdIxuI80nhtHHY9vo/69FL42QF0foK43KNcd2OsX1HUQ4roIvrayuc5iuUZD5Xod8Ei5LNdVjpCrZvLmsmQcnamq5mnJxOUblQfn6JFHuaYoZSHFZZFyZK6NkX2T46WyLi5PrxwOXnMGLkuPc8o55+R5xPHDHD34W9k1bsh/AG7zfFPnUAs3ITOrl3eu6S3Cs/ExxfQ46OSEvLXMvIqa193D6hExLnSfMnKG+GpxymBccnsZIRvFmDR3kM/N05vvgTZsFpaebNH5kZgoHYHnf8ulLGwZLJwgi4WrhUUTxwKZogyMprnvhPNaODwMgi8sM4Pmb/QT/SUGrBfjnq78iq/Xz5Qb+wHPqB/pSQn4tXiZ/BK9RL9kH9YLeWBl9r+v/yuXcnpwvTd9Qf+mvlRPI/emn9bTwJvZL9KL6ufuQ3C55p7ocdYLyvlAjF+NtY6HwuOksdIYPI7wmL56qs3xwrGr45XjNsdqx2heFPMDUbezrFiev4X06UIX1KdKfkE9Uezl+VtPe+fyZONyLX8z6etEXy5Tdi5JrZmkXJIa80z4McGaSctC5fEomAWWOY+WozVLQKEs8P5PZbBk+VZZV2IeUpAfSuKXMmB+qrjjLXqtnEqSxi7lsPB78lHsHL+Hm+LPYMf8kJnjPxo3x4zZW7hH8lbmvee5N2sWr5Uzytj62OFZ92xGC6uVrZXvgabZc6IeN/diQ1ywRL6eayowkXMHlc0EJPJ8u1zKyxQ8v00sXqbgfczMYeXRGN4ul2JY3AyYxerPcJj9Xy2nwvJ4Uwweb1iUt+ZLMXh9X2XONasv5w3F5YXy+ElrP9qP8JrevlSaVw8foKmuWaYH6k95ZPDX3hM611u5YV/YP7vnmbtxblf9EuYy1Cujj5DNe78xjxckjoX6ZLkUGMuOgcejcaSo47kx3LH4eOG46Wunko7TjpG+z32PPB7zwv9f9P8YtdzB</Data>
   </DataArray>
</GIFTI>
