# Supplementary material for: Large Individual Differences in Functional Connectivity in the Context of Major Depression and Antidepressant Pharmacotherapy
Source: eNeuro. 2024 Jun 6;11(6):ENEURO.0286-23.2024. doi: 10.1523/ENEURO.0286-23.2024 (PMC11163402; doi:10.1523/ENEURO.0286-23.2024)
Supplement: Analysis scripts — Download Analysis scripts, ZIP file. [file eneuro-11-ENEURO.0286-23.2024-s002.zip › code/Parcels/Parcels_R_164.func.gii]

<?xml version="1.0" encoding="UTF-8"?>
<GIFTI xmlns:xsi="true"
       xsi:noNamespaceSchemaLocation="true"
       Version="1"
       NumberOfDataArrays="1">
   <MetaData>
      <MD>
         <Name><![CDATA[AnatomicalStructurePrimary]]></Name>
         <Value><![CDATA[CortexRight]]></Value>
      </MD>
      <MD>
         <Name><![CDATA[Provenance]]></Name>
         <Value><![CDATA[/data/cn4/laumannt/workbench/bin_linux64/../exe_linux64/wb_command -metric-resample Parcels_R.func.gii /data/cn4/laumannt/standard_mesh_atlases/Conte69_atlas.LR.32k_fs_LR_glasser/fsaverage_LR32k/Conte69.R.sphere.32k_fs_LR.surf.gii /data/cn4/segmentation/freesurfer5_supercomputer/FREESURFER_fs_LR/vc25125/7112b_fs_LR/vc25125.R.sphere.164k_fs_LR.surf.gii BARYCENTRIC Parcels_R_164.func.gii -largest]]></Value>
      </MD>
      <MD>
         <Name><![CDATA[UniqueID]]></Name>
         <Value><![CDATA[{55aab19b-6939-4e36-8ffc-56b122a8056f}]]></Value>
      </MD>
   </MetaData>
   <LabelTable>
      <Label Key="0" Red="1" Green="1" Blue="1" Alpha="0"><![CDATA[???]]></Label>
   </LabelTable>
<DataArray Intent="NIFTI_INTENT_NORMAL"
           DataType="NIFTI_TYPE_FLOAT32"
           ArrayIndexingOrder="RowMajorOrder"
           Dimensionality="1"
           Dim0="163842"
           Encoding="GZipBase64Binary"
           Endian="LittleEndian"
           ExternalFileName=""
           ExternalFileOffset="0">
   <MetaData>
      <MD>
         <Name><![CDATA[Name]]></Name>
         <Value><![CDATA[]]></Value>
      </MD>
      <MD>
         <Name><![CDATA[PaletteColorMapping]]></Name>
         <Value><![CDATA[<PaletteColorMapping Version="1">
   <ScaleMode>MODE_AUTO_SCALE_PERCENTAGE</ScaleMode>
   <AutoScalePercentageValues>98.000000 2.000000 2.000000 98.000000</AutoScalePercentageValues>
   <UserScaleValues>-100.000000 0.000000 0.000000 100.000000</UserScaleValues>
   <PaletteName>ROY-BIG-BL</PaletteName>
   <InterpolatePalette>true</InterpolatePalette>
   <DisplayPositiveData>true</DisplayPositiveData>
   <DisplayZeroData>false</DisplayZeroData>
   <DisplayNegativeData>true</DisplayNegativeData>
   <ThresholdTest>THRESHOLD_TEST_SHOW_OUTSIDE</ThresholdTest>
   <ThresholdType>THRESHOLD_TYPE_OFF</ThresholdType>
   <ThresholdFailureInGreen>false</ThresholdFailureInGreen>
   <ThresholdNormalValues>-1.000000 1.000000</ThresholdNormalValues>
   <ThresholdMappedValues>-1.000000 1.000000</ThresholdMappedValues>
   <ThresholdMappedAvgAreaValues>-1.000000 1.000000</ThresholdMappedAvgAreaValues>
   <ThresholdDataName></ThresholdDataName>
</PaletteColorMapping>
]]></Value>
      </MD>
      <MD>
         <Name><![CDATA[UniqueID]]></Name>
         <Value><![CDATA[{e2f2b842-c54d-4a80-a843-9bc7bdf6dab7}]]></Value>
      </MD>
   </MetaData>
   <Data>eJztnYubbM1Vl7+/5QtJhAARMIAiohYBES9cVSRKQogiF0G5iQmkNUGuURKIGrkkSOTvdPbMqTnV1XVZ97Vq7/o9z3p6zkz33mu9b9XuPt93pvudd95N77zznqc68t6n2/c91fvf/PnIF5++/tibP3/u6fZdQNX5hvRYO+sF4p5aR74x0aqVD6Z1SjrflN7eUirni+n+dgeWb073VedbEqzqfG2Srze5fSE91Guw1/x9vT9HJJ7rd9YK1/nOWsG8Pjuy9/e62Z6vEc5rtZ01sp+jz529h8+bvXfPGarXnbihvmbeiRnq33+203jZf589R7bH9YP574jfUN3u+Ify3/13YgT73/B3YmR7Wy/b11rZrtbJ9rRGKI56/05zRyeUfTP697Q7foH+m+cd+2wvdoHsA+zvCezwQv2djdrL9iMTCR97v8hE0sX2Qs/24J/twDebv1+02G8P42zu9rFgvtm/zeZtF0vWV+a+OevHi/FmvflqxZLtVRnn7LWrk810nPx+SdD3TSpnL/fuZirzflSbpfx7e12R52bIi8b7zl2Fn9X79Z2NnfV7Hp6BnSWzM+xZr/fV3KzouQqnv57u60yRYFTzadWqkdpjEEYcXr33oNWMBBssFwojazbS1xsOlxkrKy7a1xcokxmv+j2dtfh4rQ3KvorIwoLDjIU0j1U5bAZyHKLObjF/1Lm1Z486dytSc0d83oN4ps68guPWrJS5I84JdYuZNdqMrWjOGOE5GDLnaOZo81E89uaLNhtnrnK2FebCzhdpHomZIs3CnSfKLJhQ5rCaRXOGaC5W779MhPWj0TfmfFZ9zzj3+oHcR6NnSK91T1a95s/Yy5+3h+11NIN0n2VJ9EjpGdOjVqL31+uT21v5mZ6SPc7S6ov7uaISKXui9qPRE6cfjXDYSPYUoQ9uD9xepM5P6UHy3L3zV58pK37O3rnrz7PVPmd5Ps1z1Z/Va3Uui/No+4l+7NZ6kj4e55hSxxvtVYl+MMeROkbrc7Sh58Y+lvM46GOw54AyhBwTcqzyPjm99ZV/Nvh+/RnnvT/fBfpe7dY1yt9IutVLSrKV86HEr1Hem2hV51uTTXnk2xK+Vo73/qa8D7rHnj8y2r+tW8ieP+Kx7709Y717OadG+zo/c34kqvOcv5VeapYVfB/R9o3d596eW67L6mUF171Iusb4juD4CMbzke1ZzzMl+XHYvWzh2TpWfsuMHFuk53bme0W/dSwc9/xahOr2SPZzRbeYWDstg3Hbcyzt9G+m/i20KMneWrdUt73Un/fb+mz1Xs2C2bMS1+VRMM60vGoH447i8wjHZ05En7XbnuPvSC+Vvy5vueH6437+uuYe7UXTI2TPZp+9okTaI9Yv53VSz533nmx5/I7qa67L+v/heDrMHiE+R4nkrecQWtBYO6x9trxyHEZzV19LJR1C9mAr2vvyTP5yMN4o/sr94OWtjJS71fbczB333y602GvvPWi8XEnstdl+4zqr/yztLN/OvHk7WmGPtaJ1nTyykqtoe6uO5XNcjrebVfdUjrSzkTdvPyvtpZwZX0lH3m4099AR7X+3KuFmlghuVtk7s5zNy5HVvZzNyVn2Sp0VX6vlnNFHDtRFThQfdc7gApMoe0Mqq3o44u2i5YbjaDUH3ryl981q/I94c5Xiv9nvNQ+NN9e91uMUJJv3XtujeDPdnGMyXjFRWG6+e61SY83yb6eXyl+fNVosZ1xLvmeL9do8O88j3Occ6Hps1Zki/TwN4XdGjkegz8Wz55KrMmzx682JYXQVfkfqtSfF6QrscjSZbW6b2ZG9xnDZrPDZjGDZnObZbMbZfPrhsNhczr8+ymweb7NZ3Ofq87eyGezs7Fw9q38uBCZXmfUKc551xjzXGec7y2fR1DnjXGeb6UzznGWWs82xclbvf2dnZ2dnZ2dnZ2dnZ2dnZ+cM8f6MXKvPZi3znSl+9fKe5FfS+a60To3y3Um2pFN/Nrb3ZyZ77Pkc731N2fNHpPawt5/tHe5cag14u/F0Pru19Iz1nZ1j/Xt78fKNidcexuRqro9Iez7S2/+9+1p6vtqejhKp6/ORvwd43HYcP9ljeVsWJGf1Cw3ls7g1UruDFCRncwvN7LO561utULxy/Hr7wbocOYV+1rrVHu5dZ6W9rup0Fq7P0qmEX65HqldvT5F8Su5XS5dHoru0dCfp0trjEW9XUfaglMerO8z9jLxZ+MM4LHlLPzdCPEZwBomFM4pDDWdQfyu4u6q3kb9IfrwcYd1Z+ep5i+QrkrNRzuarPPYZXFnvKStXK7jA7qmzeVplz0TfT1qOtpuYfs64b6L4kfZSz+vNneLFw08d6b3izXlFJxJ7ZXUXMycr+TiDC++90cuVrk8R9gTHw1n4e+2JfFyKg1G8OUbeC5hcae3P1r+UAw77Xry5aTKnsG/dH5LvAjL3ZmbNvbzVyJnXN4W5RvLvGOc1Pos3Ky/e5e9il8yotdd2n7NkXYGxN+cr8/V4DwhvFpZr15KtN4ezcfWe34Knxf7P5T2/BdPNk78mN8vNMQrD/FywGeL5WTJbnZ/3vl2JXZRr3UrcZtnM3nIa7cerrzFovBitxurKnFbg48lo77U2Ewwbbz7R1koUNlGZnHWtrLY+NHmM8vcnP1+dBTQHh4gsLDlAGHhw0F7/vYrCINrslvNjZ+XOHcW91vUtsnPuvKn4OWRe75k5r1WOWVeaV2pOqVlzX9IzY2bqleScrZm9ZywjOZ/UjJhZrB1yZ+XOFn0uiiur2SgzRZ5nNms9N2cW7esGNlKzeLjxmiPnuztfR56hjPTncmnviai9z9hDe657h8wRpefZPOXX0uukjPRn03238LpYoVftHqX7jNSjdk+c/lboTbu/iMxW7SdKL959WO0r7x5G0Z7d87wfKm4/lPTP/aGqznQ+q3NpnaeM9jmkj63Ve++41GPW0ehRsjfKsbjHaYV7DOjjqeeeJd+nvt15m/em+9v8NaTeM6le/k6KXZR8X/KrOh9OegU9V/nzVr4n8evI9yeZgmR03x9IekUJdA9TCrvfj3jvaYk9n/daueei7Pkj2vv+bM4h3j2v697OP3wS32V/kHh79npur33P4u2Vcy2P6NraN2Rve7vs+V3ds6XrFT1T4u3T0/MKf+cue6HG2+XMrZbjFfauRLx9eviNvnel4u0S4vYqXkf5h6ld+WfR3Vo4rb1G3qM9n7XbqE5b0fS5qsORyyg+LRNxP0p4POLt0cplNH9HMA4j7knrbIfboZSv8uvV/M2S/592fYtJ/Rhvb0eovqI8F0KYS/17hjM58/CGiZSzVZ/PLK+V+bGtY8xS/7ubqHsMk8i+KMl+VnCFjZWrIz0HrT1Eyezfv0XxNMs/Sve3RyJ4ksrIE8dRmcxZw9Hhpawylp40Avm3pBJ+6kj4KL++sp8jkm7K1PtqlJaLkZ9VnRzx9jJLyXlFL/84tWsU7L+Pt3QCdaB1LYOkZFyz7vkYucH+zoKVD6oLyT0CCYS5hgvIHpEIxwPXByTlXpDycETSRQ70Pfta8fIACYc95HmD+ntVtYPee7thvEg5OCL1XCzFX3MvSLynpeQekOIvyV7iOaHlQOr9RKW4cyLNW5O9N/cVmEty/37EWpe65mPzT9JjWfOWZC7NWpt3K9asj0RZ25S01jCE8xFL1pGuIWfh3MpKjCFMva/Rq/KVYqvFtxdNtvXfMSn8JblGZovlylnXVKarXXOlmfa4cnh6r9WIa1SDp8V+x/C02uscnr2ckaMWQ22OkRhq7elRONxW4kdlOIv0msNwk2IHCYaXNDtMonGDssPEeo1ZP1f0mJU/k44Gsyi8rEJZUx6v58p4cDoSgROWlXXOxuifpsfiJAofCUYtNh58IrDpsfBk48kCy4XDKjoTDgNtJiuzyDwgXLRZUCPNQ4LFFRjMOKw+P3ctWMyuOTd2DZTR9h1l9jraM0ece3XP2Jk13Uaa9weU57SYdTRbWWeasfcZJWeZrzfjSvsQMk9rNqlEmgsSzGeK5fl636POJPlZQNh5Zokyj1RKV6MZJWYpP3sO8/l1fzeNazSb9BzYz+6DzjGK5Axa/ecZMHNh+6d+duOsb4oXTO8effd6h/ZN7Vmjb8meI7H26pXCOMpamPVLvb5ZMo3SX69PynODZo/c3izYefQ1SqsnL0Y5VtcMqV4k+pj1Y8UjSg+tPiw91Of32hsee8D6NYXmjK1zWZxnFM1zaM4Q7bijY2tx8DgWNNrHkFiD1Mdj+x/lveltQYN9DOb+0PtC7je7z+jn9c/KP0tU7zPQNSvnB5NdjfJDCV+9/Gjxsx9Ob2+1q8z7E6xm+ZrEqzI/kmAlmR9L8CpzOPSsUaBuZ+W1549E2PecPQ/1ZrHvy70f2Xvp4wcb349+ncfs12jevfZ5L5GdQ3x7+i9j7Zualq/WtUAqV/IdzbVlWi7r2zISr8m0XtOXsfJ81mi89t6O/ZK9aP/9Svs12ZGr+pR2yHGusXfrXMWtl8/ZXj4itWfLePr8Z+mlLOLttefWc69ik11lb6PCHLN+HPTx3j4h+1Zij5bJ3kp/M5cQXxCXGP+U9eDtkHINLkP5fxKYcD1KFTTeHmdepfYk1F2+jVYQh5GcQtJzSPmcWW8/knvyiLc/iMOWP+pnBnu72f7on/Xs7eVs7iDZ3treojvkOlvBHzVRnR3h+vJ2MnP1z9N9RXeGdbXydbFM7al0NXLnvbda3iifxb6Cp5Yj6P7y9lN74jgquazkZiVHIz+r7KUyXD/eTsrquVnl78UUJyvsHYiXmSuv6xrHSeQ9M3OC2T+r+8hOPN1Iu7DyUkbaiZcPyt6YPb+svDfO4mEFB9H+W4D0PtD0UYbDH+ogKn+P65E1ewv+WuwlPXCZ58dyEo07Zf1jXEgw5yYSc+yaL+PNO/9ecOt3hDWZe/Cu1/ooXNbY38fW5O21tiHhrmfK775vzvJrGcM8KuN/weRPeb1BZau1pjXZcvmWgTzPnYXtKJlrZlveUnjPrgNcrhrXBq212itKpNen9prVWqMjphKsNZi22Gry5LKUXLfSPHtr1pIlh2FrvUbiiGHpuRapa7Pel97rUes5hrMmMdFeizOeUdhFWotcdqNE4NbjaHUdjLTWuGvP6roXZY1JrTtLXlE4ea63Mi1Wo3gzKjlBmGmtrehrCbu2NDidiY8Go1XYQHlJXpM2lz6f1ZiMGEkzWZWL1lrxnouzNiT20aprQ5OD92wSDCgcagaReUBz1ueQOv+y0/+ZnitaOeauq5x9xuBsM0PcR3YNnbc1c2/e7wvqGTNrb32vMCt1ztGs0eakzrfKjByHrRmPtOZbba7etSiCO6u5VnNVz+U1k+Q85UxR5uHMkueJMAt3jtY+sphDegZrF5K9WztYlX0dad4afbdC6dOCNbfXGVvtfqX71Oo1Ks+yTyl+kn3WGfWF7dFq71BD6afXV+6t7NGqJ4tE6gfiR7KX0WejWjrQ+pzWlXrwOj/2c3I/nB5L4tzYc9bnhfQCnbV3PuzsrfN9uHErdb7yvNjjUn1qnid/1rPWOfLnSWscn3tsjeNKH1PyeFLHGoV7HGgv3B6kH0t53OwxmPtD7wu5H+U+o5/3fjb6XvnnViCflw3Nj6e3NcpHkk5R81MJX618IskWJx9L86J4Lx1Tq85PpOvULB9N8Mr3r/ML6W3lfCC9rXp9NHL7q6RWd/nJJFutfDz5loTr2TpopXReFvV6n/cudF+XiXS9P8K95ktf6y2u+1rXe0gkXJ/xOb72zlkHGOejQJ3P/Je+LPd2TnTfEvsf4rsVqdduvVi6ltjbHp65+xziWvq1+ihS1+5/k16qzgrXcI3ndKlr9swx5rmcmuy25/hI5NdmUMf/Nr0UNxJ/3+bsaWxqv7VnitsojnOy29ov1rmGW02/M7dHVvVbpvTbKkhWctvzKrF3W/HeswC3D/+dSsunlt+ZU2mv2+nYKdcv1OfKexTqtPZp5XG2VzF+IfuS4jOKS8re9PLIvRZruPRyWAfhMLRHiFNpj61YeTubw5k/zOsdqkNLZ1BvlcPX/8fq7QnjEOKO+ppVyt/ME8XX3nv67nq+JGoVb1Z7rhWL15AEZ+Gvk71gnc28LeIrO3P34rXHWgnq6tJ7i+sp3//qnkah7qn8NcXPKFd0xHXT2kujUF/nXcHPEYgjrBuIH+/nnMnrBVM32UMdr72D2TOGblS89NiPArm/5J7BvAaw8PHGyd2/zbfkz4mEF8zzSYRr1xHMc7FVNJ5XZjG+Vt25yJFmT/2doTpaHjIXq2vTyINEtH6HK4frwJIz8Lp05OHfUWiynjmY+eA48Obe4W/OmrMfVuUfmbck+140OWJYl7/X+RPFrXdho8kcGijrsrw5c/hzeEN45fx0env7053H5DU8+/1lb64Sa70XznNaZtuqOtDfFffmqsl7xLper5g6G2cu75IvheeM8+qMpa8hkmzPwlcyHny9+Vlw9WDrzQ/D9N+ll/LmuhrTUWqm+WsIa6vnLm9+mLU5KkiusN9HgXDErE0KUwhPb4bctdjb9xCmZ2A4Coaf1h6fsYvKj8NOag2WicZOixv2ddFKa06TGWX9tRKJmSUv7HNINF7WrCh7NgIrb04QXplJi5snp0iMRmvLc99ZM8JyOnKlvZaT35t29j61V1k7JRfIe/h6crFiM2LSYnRmHmUi8Rglytr4uDMHTRYYBhYcrNcEdl+clcEV1wDW+1lmv+KaX9E1Ze5WVpnXai1bzSo5L2XGCE4xc0aeUcLl2ddqVHfc9RnRGSRXnGm1eXozYf1EmCX6HJhw1pZV/6PPz6pniNI/9PO/yv5zrHs/UnKn9q7Rd91bL9jPXZNkTQm1X0jPnH4lP9uO26tkj7NesX1CYt2nZX8U75j+pD5zsdXrqDcLbiOGH0/3X1uxgvqN2FP0XrTOj+nHqodRH549WJ67PP8Vzusx565du3Z5FvQ5bhbK/TXyC5Pjzn5+pPz8+vK2/mz73uee1/er79v6HqZ6/bZ+/suJXtz8appXzq8k2crHzPnZ1L6VyOfS/de5jvxcui9s6sdT6k1uv5NebynVzM8nfM3yu0mvMDmuFZRq5Svppeo/t+pNbr+XuoXKLyad6uT2B0m10PmlJFe91PseEuz1HvLcxbneU6/7kOu89vW+vvZbpfTe8jO6JszSe2z9PSvnGM8970csvY/2LDfZOfU5oQ70GJE9W+71VjDX7PL+0FBfE1BeP1hcw6Vca/vO+bXia+jzNWY9WLpe1bOG6zqHZ6xr7Gs2C88Ux9D8++q+0o6lPWs6nnmO4nbm93Bal6ZfqOP88/K2l+y1LgnHPc8ruI3qF5ORW0m/5dceTjFpObW4Nvfc5j/n/KfUvh351HIr7XXmlONvVJpeITkctsrbq/b+1HApvVcpkfCp4bTnCeoy+6SE6lJyj1Kc9RxiXf5a47GSLrXC9abhMgfqTNpjdinxOnhFfxSP+X51JBxi3Ulfa1f1N3KYvzdLFH8chxgX9dfafjCvcyDh+Iq490auotYsv57e3v56cf9o3iT2XL2nolbPTa/KRHJG9ZWdeXuAeKp9YUrC2fZFu/5hXUleG6WcUX31EsET9Jrnsbcozrh7KoIjib3D9ZTvA433XrJ0p+mndsRNeTyokxzJ1+x1tK9pmgVljn09qe0HE639YuFG6jlt5KaXVfaMlQ/tPajlJf8OAuT3EbaPRy/QYHxsF/Fc9Hxc2UPumRroc8bMw9UdjPIf0/gW4qF20MsV+Ocey9sZ/1GNHJTZ7OessexrB7ULKHsK/zLeXKNwr6PJ3Zspl3Xreo4pK+bRec+YY7m2OFvxjsoaGgnWo0B/5/6snLXXsiTnKIxzD9Bor2EpxpH4anLNjy1vB3l9PwfMe3SsytZqrRZsn/lS/xuXF1dKFNj23msEzfVIdKZcfog1OnxvFyzTHk9tzpAoMUW9Vw71vY96M55sTZqwnGXGhXt9lOI4YEnmKMlyxob63HIkMsOIkeSlyS9SNJlJs4sQK15S3GbpvT8i5D0TR7HgNGBUh82s936Ss/eZhLz/pBUrK17Y9+XEvlfnVVldiROHy2Ykx0ibwYzPf2j/DLzXNPlorxEImwYf97XjtHceuFRsTLj04sEhs6iZFFzcmFisjXrmUVnx6MVifSBZQJiE4JAfB00UDhIMpGcGcOixEHvNAWGADWd+4FoQmbs3PyecmQf+Sw7is1vPS43UzNwI7u1pLOf9z+mlWqHOWH6WBORzJjTnzfPV1Zqd6hPzuRpW8/Vmxs4q9PkhZjNCnNYR/qwUkxkx8ZyP4m404+y6ojXbz6XHz3vizmX4+T3gmahzac3Tman83KvmPFxXyo6mn8k1mgU7TxnhWUhzBHQz/Xy02QxUJ1YzjDxQXBj1D+o99x+o9+m6WblvaM9K1x3yHsW8zhDsWazfVv6a7LogrYXca6+/soT7BPVYX6d7vUXqsdebcH+gvsr+Rn1JrkUoM2hfUr1J90Ttq7w/hBVkXXH7KePpDNqHJpN8X60+IL1gnEiyqGeHnl9qv7Qicd7ZuaHnxbCWOCf2fKNzYs7HnVFzttE5eueh8oOcA3v8+lpQ5fnzpDmMBsdnH9vwuA/HZDB4/YxuoWPdfeY3d0Ymq+djcB1yHq/5OGyvZfJntyPW8fR+XwGeFzv/qJfW93sp91/59XuSf5X5ZKJVL59K/CrzGwlWlLwv2da7zoXNbyZctfLpRKtWbglW+e5fSs8FivVasC5IKPtMer+Xf+Zel7yvs+9ZwDv12irpvbUOMP63c7x/6z1eOt6+47jW9j1aB58sbqGvM7frsW+IZwu/2D0eyXEkz6NEcVxe10ee917mX7e9/Lb29PbL38Ol5whue363W7rbKF6hbj39evuEeo3ktOW1l+10DZ+l00gut89z+fR2uKLHmc/tcTvcDmNcUy19Rne3sj9tl9ubjittj5GdRfDWy3eml9Jw2Pv+dsbbW6Uzjr/S0+j72xfNVXbTqvI+kvFyhYmlG+yemlV5f4lE9RRlD+VA/YycURPRURQ3HC9Snq7oBxoNP1hXkdx4uij5aVZ5nvJ8Xl6snJTHi+Zk5ivfRnDisScieBg9H3n58LpGRXah6UPDw+rsrffEKDPOUq+XVnGQPUj6mKVkjXGE4R+5MJFijsnZrjkU9lasJeLNFFDg359cIQF4LsF89Pu82ATgibq2DH6fWCzQ352mxJslhPXk97bFwvm9dUi8WY4K+rvyXO7Y9wfo8L499XF700v59SvniMyl+bbe9wD7HgyDNZ25ltWMN1cM3xnP2ftKCLBtca3Xczi+klxbUebaXcNRuc6iwbQRKNPpNdiSN4Yn5j1lHHh2r7llrHlSWCrwpLAE8dRkOuNIfa+jqCw1OY6izbARKkO3NUll12LodG10ZSjFDstPmJvLPpbixmC3PDcHZmbcJNlheQnvTylmZusNy4rzXNCJ2RrjMnPmxGWFihWnOgKMOJxIsWKEfd0F4GQWDT51vNmU76MLfU9drbVTRpqLxfsNS3Opo7GXrN6LWYOJNA/r96fm8tBkYcmDuza4HFosvN67nMpBYy14vo87loHGGvBmMOOg+TzhPfdsfqm5I8/eml9q5npuq5mxc0vOG31m6VnLeS1nxc68+pzvNs5/xhlnfs82Xz3nitcd6Hxn9PbunumU85xllsjXhCu5iDrDmXtfse+o+zU/f5e3UXvN/Y7i3R+0V+/eIH1697VSj5H7i9pbtH4i9hSxlwh9ePewa9euXbt27dqFrcl7sNw+k15vKdU85n9Jp6q7fCTRCpP3J5kCvgePlPftnuFdyjnCO2UNXME52z0m0s4VvF/SOcQx1LXk3m75RnjHXs/P7hvkHBMr1wDnFNfeLkw891x7uIV6HrjenieuMQnquOV7er8AHsI5juKXs0ZP6riciRQph71jYtwK+PX24b5XcyQ8jo4JvR5nr5h5Ovf19iHq9L+mx5pl5m3mL+eH00vVx8bs07p6mdzH24fYHqT4zNyxyf5aVYbjs3SGcO7ti+WzdNbyCXXay8jbzOnM5czjzHEn3r6mHnueINVzxHHl6XGxPXkXSX/axb2mEvejty+VfdiLtb8yF/B3F2l3mv403U0SxhfX3Zm8ARLCG+d1SkRnivvM09tpfNVRdmXprBmuL+vXk6P/d7G4q+a5nvjeIH+/prqy9sS5/gVxVbsRdaTtJZgjFz+rOJK+zhH2j5Sn5jGl9k8r1m6k9sxv2O6fkQ+R69oZvBxOEF4k98nUCcXNyk5KH0AvGs8lo0I7WdVHDsKFhA+MC7CT/LNetFzUkfKg6OPusRwXLR+zWHiQvDYhnzswTjgOhvuizvHv/8rScsF1kCPAv3bRcnJ3HwkHo1g4KBOEfZkW9+fvM9g3+We+5a02/zLBuaut8xZnbfat1Hzrr8sIXe/rcK4vw0DWtjZ3bpSY11G5bmPriCfvVVhzOUut8VFqbiVLA8Z10Gv5SETOvTUKrWiRYsxlncPlG41zJL5SbKMwjsJWmmt9rc6pvyftQZonh205n0etwBTDNceTpwRXbZ5YpquvUQuWK6zN6Cxzoq5JTD6ZXqr8sxXDGTsvhlhedZWxWoMlrzoRuPVYjdhp8Zvlh4r7ROfV46bBbsSrLE1uqzOrWZUlxQbzPIDhZcEMw8syWE49VkfOzIrCSXtd1ZHk9Kn0UppsLNYUhtGniGXBR2stefKR4qL1+lSTjcV6keaSH+/BRZqJFJdeJJhYsmhdXyLxGCUii1moLCwZaK+JEQsKBy0G3GsFJlQGmrNzGWCTX69Gcc+Zn5oIe58yOzeRZobOLTmz97z13NR5fzC9VG/eUbxmxSTPV1Zrds/rldS8rVnrijYndC7ofK0Zo8+GrVVmo8wXeS6Kq3KuKHOsONOZ5tHqvyxPD1IzaM2x+gyWvUv1j0mU3qnx7LuX96SX0uRt0a/X2hj1WJfXepixnPUp0a82S4seMf1p+JZwq7XfOZwgXqk9tnqC9tLqS8Ithw+Wn3c/2LWm1QOWkeb5oVy0z9/rxfv8Fux757c+765du3bt2iVdVW6fSWGqmc+mGFXmtxKuWvm61K/881E+lvC1kntv3z3/2t5b+dfppaj+V/Hu7VjKe8s91TnVe0DfD/F2q32dnzmGOod4D+Z6Gd8a13aM55ZzgGtvt13X3i6lXfcCvXbPXA98ezu9jGdqIJ4nrr19Dq/Z3g6hjmeeLf1Wjr19dt2u5FfSLdQpYA97+1zWq4ZbqtfGay9vnypOrdZFGarP7EPK6Tv+r5ebwbCUTHls7l6FhOux4dTLX9fljKdVONdfaAQ9HgmxFzEcc99vmJW3dZU/bz2G3MPoejuK5F403pP5HOhMHGrV3fnLPlo91Q6tPRo4ZGWw7k0cQnrCXOcV3D2zEN5XbG855bovj+/lLveysDvPaHojXVMh/gJ4A/PtfI4QN+7eyvS8/av0tnIcnuce2A18UD+bDpIwzkZ7rfZ1RGh/PTMAegJ9NiPC1Uq+pvst+5HaX735gXtJq1by1fXUK4ovoKfmfbYnuiOMp4mj7s8D+XnuZwU/1L2E4aDoZTVH6n4Celnh+sb2QnHzCdvXAiM3GEfhnWDcBHWC3TdL+Bhdx6BzOrqI5EPERb1HRjn2xSd82Uf1Yupie9B1UHroOVnFwUfGPsLyh+yLoPzv2E/4SzlQZV/yf7PuI7K/C4B9eO5lgnJvMjdgb8I9OvOatyLzq/K+ixFvE9YFb2/G0zUtzLu8rxrnxrr2ZgzmLMS4m5Ou5bsIrOMZb1PGkfgy2IqFyzQQ27t4c+WwrePAtZnZeo28ZusYM20GwtOSafl1QJ7NZD5Qlpb7/wiF5RFFls1g+FFYth6HPUbv+WfCUp3jR6qvLTkarWt1ftKVj1venojfXTT4aa9jJ3ZhuSmwW2avenH7qfRQl1hngswuwYrKS5OVNw9JXsKcNqMT7DcsJw0+3nNL8WGwacZ7XqV1cxkuCDbka8pqPCBMKDy8Z3JeGw/rYrXaawLE4eoMrjz/VV9bnfb1NtP1crMOZr7SvKdcx41ZT+n0CusWMF/+2XKzFfNN995qc30knXau5ffUwNHSs3zkPF7OMsPK/e/enfr27mHXrl27du3atWsXrfJrOavXdNavecv5JGatjzELpUdspI6zY5P3p/tbyuNbJXWcsr/ZcUfHkHp87xjUx0IfVz5W4/7Q+1L6jlJHvibZVs6PJP/q5b+lcQFye7qfdHXzCwlXmHVd5scTr+r8RLpWQfLRNK9RSsc5Hyj+bO396s6h7lt+Id57+7sM9TXA9q2/3+tA9nnPd/4z9bXX9u3nHeo6+7Z23Ys3a+/S9FwW5e9FWM/bsb5rDcdQ19uvr2NNv6N4M41WmYmkX2u33gyjV2Svo3hzW6U4brlOW263Tz+nUj5n8eazWmVmGJ8WLr25rFzQaHv05rByRXDozWDFwmbvv1gVxV3L5Xaq663+uWS8+USrSYb/pkJ6b/XizShSTQL6NzCW8ea1iCt3X96sAvrJEff020Kuvfk5eyL9+z9IDj/Qyve/sqPIfkpPV/IzCdjNj6b70vADiTdP5/3y7KV20SsJJ1fbO5pORpF2chYvHj409sgZfHi40PLhzfJKHmbx5inkAPT7SHsvbP6rO9Bkr/G69SzsNblrMD8Dd03mLe5XZ67JuxUJ3qs+t664tldc33tNr8u4F03G3iyBjNl8Z7nw+lVle6XrbyN7zcoznXF1W6urXGMleVq/LvBmR1yb+ftuHGuW3uwYHJ/j9feBkqM3N02Gvew1+Jah539v8eaFYNeMx3NKFHaceDHT4tZL/pk2s5pbJF4tFlo59mkua1bee0qbled1Pz+mvO1l9J6bFpyOeHDCBPI+pa2fQ97P1GItSfLhvKcr5T1fvV5jlX8ub0exfj9cr9dP0JT7wJJNjsbfaep4rQsOF0km1ETnoT2/B4ceix9LL8Vhscr8IxYjBj0OUonCQZuB55zQ+ctqzV/eQmeOPv+PTObGxnsmTEnN7T2H9czeM1jO690/ZdYzzlbWmR1SZvTuVWO+fB/vPqVn8+5NYy7vvrarczo66xze/XBn8O5FwsFKs+y+d8/Qfr37gfTq3ccZ+ozeY+T+ova1a1euWbTOk78H6cNizpzeZ9dy+qiPnb8ub1vn5n527ui4mM/upTCVPGf5Z43zfc1gppYz7vl6c2h97rL2ZztrHn/Xrl3nLcr1A/KY0bUbkNtvJ1Z189UkV62+/zKhq5vfSfyC5MvpvrQy+7zVXkHyu0m/IPn5hKtObk/uuPWcnytuqVWn9f3R41Z2DvV+JIrzOhzv1Mdp7PVovrPz8mtj303vnL1+Nd+cABznSLoe7veorkdx8Hx7+t6N678TE89HtF0v7vjZReVZwrnWXu46l3gNJ7GXR3F6bs5+61rOcY7nHvZwO3LQcSu1n5f323MYZd+O2A/cjjxD97fV/hV9bs6h/n24jqFTqE9MhfMq6TS4Ty2nEbw++KX65ETaYYNrydvS5ZI+I7gcRMtfRI8P196TeNR2OPL4fH5vj0eiOcyPAcTC39L7sdVv7z0zJRwicmV3r/56zoDuhu/9h/EGcGfpK6q7uwz2Wr231LwFdTby5uHuIQNn0/cSP6mvaHutud8sfS3qytNXc68BXXVzYk+eriiehmHsqeiOvDxRHDU9QdxsR3w/X567YfkJ6AXqxtpP8/zGz0GreLFw081kz5CdBN0vSzh5h/j31pGX3nmi+Pi9dF8OXqg+SPskoI+uC0MfkLD2Ruu2d57FXFjuh5EH6YR0YLAnQGyUHbizP9LjL7QX8v1JfHrcj68xFZU/gT3GASea7EOveaHrjwT3uyzIHLzWEczz1+UtOfk4vev6gteXu0CYA6417Byci9LgvQRnTd4V45L1QxjXkvDXEC3OHb6vxWEcYE3fBctZivWE8crXjGbOwreTZdhy+Oa9r3l9cOLa5at5fZhxHHFlXnOX4yrNkss0Gk8sU0iseDqzZK9PaK7IMsK1c3WOWs9BWIYrP+doMDTk5349xDKEsoNwXIhbk53Fa8gWx4X2qjm3FsMzMMNy42QxXpuVEStuVr7WYzhxWCHXjxcft7V0Bj4QVtJsOgnFpubEZPLwXsEDDg+PjciFsVbA76G8GpMWFySLlXhsFkge0P43BziD+jNOqs8HOd38rXkHny1zlvmpn1W02vwSc19i5voYDjNT517VcTkvdPZVZ63PPZt75TWMWdsrulSdL6jDs7obzfWckzlbeabTz/PV9fZQcwbCHN6zSMywev/lDPnr+jZq7931qLzG0H0PeGMjxpuwTp7PP/i8vdHn7qn32zsv4TMDVXsV6LP3GYfafUp9DqNIj0L9YZlS+5PorddfM4a9oRK1r0g9RWMUpZcIfXj3kM9V3wqfH71/LGYv0/g8YdGZR59rrDGrwblezzeZTeI8z+fyOofgecyPLXD82VqK0Kvk8aT2qsRxuMfgPJ76WMrjIPcvH4M5B+t+9X0pP8/3gX6//l755/w1NF9J7TpmPt67UKma+f0kU6W3pz9bVDffnua1swPN59Lbwvyst88b+z7n9nupW+j8YpIpQG5/kNTq4VxvWN9azHN+KclUnXzOlneo74b7mXfQGlD024qV7+dzPXEuqxkt363KIbh+nmfgG7XnjVy/9i3oGOpaxX1+TCsSvvMsQM/ivoVSu5LYy6/HnnieXt/zLXZP54z2tvA1nP1c7hDOHn49BsDx1HXOyCvFs8JzNdbzKmthFIzj6Ws36N6t4+xYZb//9zQv5WDdovc0NBJ+80zI5+QzuuV6Zfvt+QzmFuUa4lTIsZQ/lX27mNduKD4ZXrWdkr3OfB4J5vTBK8flwGf9esbCYSifHi65PjsevUvcYzCX3ZzMJSkQj1CXih7F/QV1qOJxlOzNeh8qPS8+97+Stxyqv9b82v5O5k4kA3+9fxPR+rcR4fdeEHeiQXib/duW7czPF8RZk0FEZ6W7ymFIJ7N0ntfC7DEJV409Z+nn9nTeukhpeHo+fgRPRxZ01XLD8tTZTxBPta+wrxMFHXH9kDx1/Hg7UvHTYSNxbTNxE2gPqfgZuMlfUwLx0XTzP9JL9SK4d+4eG/E5SCGo/ZFd1NVKx8nzOb2dHAnspd4TXSc9H7M90zon8Xc1QvpQ2ivTzHwgnFB/b0bExZHt4jWWe6OZVT0IOjiynIP8OGRuT1xuEzb1fbqPgThAuLC4LnVjtNZn/PPPW9WM8/PCiux76xtSD1mAPTgK13QMWzHumP4UuKOymYOv8Q/HoTJXyuq8e383fj3OWVkLcW72+YYphnOkRF3TZ4nKdfrISfmWM7e+bvEwYxwho/cGGYTCQYIrmK91AO/1MkprXXpVM9JcSz7lLeY9dCZ8vTlOmR7RYCr03kRL8vTihuTpzW8ploN4s1NjuTnGYwiIN7ew/IBZnpkSu1t1G4nfMJP3PBHlVrN4+l5ZkbidgdnDY615HZxyWfDqMKLwgs68JCsAJwqr+uve/ch7r2SkzSn3PGGE3YOz1AzQz4FWjHJ/AD7SjMrUa6+bmosmn9wbkI0mI9Ka0WKTewrAZZoeE2kub4JlQuLyh0SWIxbSTN6EwqPL5Jh7VBF4DL5HZdHkIcUCwkCKBZNDMzMOMxaY+YksWv2bM+hxoM5PZJBnMN0L9fw1C+X5ObOKzt9isdDszVDmNljzqs4tPSPmDrHGF5y3GatZgXFdywvOiZpvwXXr4tBjX55wtjtvoxlXnauc70wznX0eiTmMZgHlDHMsMANoljP1D53HqPdpgvaNnqGeJ3rPo34BPbv1W/YMjDtbpz7RXB16jNyfZW/559AZtPoq+4D2P3oMpyfo/bR87ezsBEr+HGSLz0O2/Pxlq3NZnmPF4+/P2d7ZuVY+lubVy+eTf9X5QopXZb4+6dQsg/dsJeWP0v3tU25PX2uVef40wWulZPdfNKin3J5uoZVz+2xSqWm+LrVLILc/TKi6C+QajSnsNUDrmlVft7yv06Nrt/fzXO/5DrNGIL41Xa/gvYy365Fz6F6H5MrOI/puOV/Ndx1vz1Gv5y3fUq5rH1fd295utfd07eBKjqN51nI8c39mx1f1a/G8XHr2cr66X064Lkdes8/W967mdhWv5eMpubLXaM+zUrmKzzrRnlelcgWfdaLsTclc4Vpbx/t5k5L/OXnc2R1SPHIj7W/mMOesDuto+zuC9VZ7yn8uaxZtfyvsP4+0XPVqlCvvO8tgfHntvTKe3rydUVx57Lc6EfeZdriuZs7OsL9aOZurs1wL62Qvin5u/6txbC1Xmte/I177STC3P07P9frnJz9NRzlR99MomeNCfrKXnp+up6ivJWbRcNRj++bf0D78W1pAoF7E/cwi5OU2WtNKXqb/xhkQrJemnwhuWrM9MSvrLkGd9Hw8/2zixMzLEaaLBy9K1y2qj9oDdn+I+iidtBxJu8g5kYtmpF4/Zx9CDjQ9gH43BuHh4T5YB5IuygCer6HF8tDiSHQw2wfhHBy5AP/SA/lapOmAyJ39/AzkPmMP4Q5lr/r3dA3uFPbG3KHsp1F6rXom5uzXoBLcBZlL8Eb93i+Stfj1BctdkDXpWl6fy4A1hrMI7xHbxs9V1rUAZ831jOJ8ZMI4cz1uy8KypjJGv18AgTGFL2stV3xbReI7YtyJ5nXi7v7G67fHtcX2+f4zrkcM2FpcG0q+XeaZE3C9YvlOmS7KlbqWIVxrtlLXgBnT7mNOzrP7vJW/dwKeUhzB6xOxJmccOX9Hk+Y4Y4nlWPIE7XMGx7s03tMrynrkMHw9Ro9hmdxHdVvywjCMsqep/EqG3f1c86ur7kV4H5f8uCyl+T0cZ7RfkewkuD08DsnKils3LWb1Hn5n8u9hij2rwa28zyycfQrm1mM2WHcPmVznIKEyujuGNi8JVkc6vLCBPFcOH+/NirC2mnP87/RaWlHhBGVEdJx5lHy0OKFfP1gzqt7DtMVEkxF1nQz5SK6fwHxIcWYjyceFCWQ/FVw8mbAivU4cmTyfk8sjR+L5qPG+0dY8RKLw3HyEzOH4WS7LKL1GIXEoGViyqOc1WAdNBq35LVkYzX+X2cxeLBgBzU6dO/DsImt88bmbWXxe0GdMHOG4dZ4Z9XkaRxaZk/W5IUcCz5hnIM24yFpFffaLxEyj2b6U3taqs7Vmqmcjzkf6vB6NtVfP0iqtmaTngczSmKm8NrS+pzrPKIx52J8P5eFEcBbROSgzCMwhNoN3/9AZlNhT+n+IRc8CvU/7HkWwZ0zfzWj2yuwZFW5/nT7FewXyeehr0B+mT/TnW456FIhIj4rp9afVY/35lOX36u83H0/8HFPQZ2UiP1tz1Ffr2JieKFWfp9eTWzXcRejFlU+EPrx78Dy/15r0OO/g2ml9vl6Ox5H6aZ3rOFauyTlvXwR6mJ2nVdjZW5/XDT0H4M9dL7NzAIrUO/W4zGOLH/OdzusTyWNhj1cch3OMh1AfT+AgsX5OVcw1Kn7f93XWSCe3z8Duf9zPsspzovLB9FLl172CzP1/mHvGsqCf2Qh9P+v8b9961cpvJXzlHP9tI1LVa8F4D4z2xl28vVOc/1Z1HG/XV3De8gzx3fJ+FudBfT84l3CNrTqr+96udZ/HozyXB/Z855rjWcLxyp6DO3717L2PMY7L+5bZftf3O4uTW2+HItdnrlfuc3BArxHdgr1K+KS8hi7vkxl+tv313q/I67CUT4zTRg6HdW2nDadWPlth+LzLdmnnspeBx9JZa1+a782zeJTejy2Pnf3n7nFlhxL7UMnhXbY/29esLX8Id2b+VnTXiqY7pDcTdyt4O6LlTMHbdlY460XTGdKXurPovmbhuhr5Iri686XkaUlXkT1Jutqeum4ojrQ9ebvo1uh9ixUcUbyoXvO2n7hu8l72djBw0/Rz9n1T9+btYXvZToScXMlHM4GeUzRcuHOHugi0Ly6xHzQ9vHHhvheu7IC5BzQcuLNuVDMB1r80f2/OIPYnXPfejE24l3tcgjuVfeBrjSjzKm5rve4jAGdt3m7X9Ea8GTdZU/kKXbvZrDvxZszmXM8jxPiV817LanxJazkoYzJfxfV7ljUclitm7Z6BqzJT9JrtZFWmqjwhTAdZgqfl+pzxnMSNZaB1CWIZjCGKoxHDKcdV16IhvyFDQMLxq/sLzM+cXbB198oOueas+UH+G4crMwQ3d2ZevDKz8jYyr1YvlqwIicLKal1xeD3PocwswnrirqmSlyibnBPxkeb0ymdxNjWnM7CZpn7vYyCb+ha1l0bH9mIye09oQiS4mO8fzPtkG/NwuZYgWRzvY90qCpfhY4Jz6LGYBcMiOoPeWoDwCLkGoAzecIDM32Ow9Py5P+D8LQZnvQ5SrgluvhVnhs4dat66N+S8oOu/1bzKbr1nRc1JvGaBX9+cZMbh87X33iQ+93rNR5pLaZ1GccaZ7SEfjONKbK4IMwnMJrX2yGtN6bWbyBxOs3DnEO2fuL44M4g7YM7A6l2hf8w6wvZ8ezrXrTyfQu+zGSB9P/hU7BnCftZzzVeFM2KtjPrt9WrRb7dvZJ+Wvd71jejvrk+HHt36m/To3htkfUboq+oR1JNhX7N+rDmt0kuEPrx78Dy/17k9zutyTsPzmc1nfb3ftWvXrl1xC5rZZ9YzP8++FZV/l9o4h0rel15K24tkalcc5wzvR0ov0s7Fkh2XX6/knOtXcS2UDkO5blUvnns5J7O3dM3c+0fcfI88R3Zt7bd2TXTvtqdnnr+pqhys4+P/Y1Crjqdjxv5W3cut5+Dya4pjbM7oF+m69Xydv2YF4lHSb/ZS3nKd5tuI1erVMlZuOdfhlltvbwbXbXaie63j7UbZ6+1LCVSt+7K89pxK7Mkz7lGEV6jTnmeS0+1SxSfHJdnn9ijulOvxwSfU43Youi9FHUI8ajrc/vQ9avmr4816MXega+n2FtLb1J20t+1M/5op6eysnhq+tDxN95qUr+1K39l2hfJk6eohEo68WRo5svDUzN5DYfw0r3XbTzw31L2TH3NGJ6t6qePNUNlHeCfbh40Xig9vfmd0cfV9MUi4PXFWBxMfofbC2R047QX0+vfmZMSdw791jNaxuux78WZlwf5P7r9fsisZdnkCPV6SeS8H8z8Z/BySW3qp/HWD+2Ze8S6517dQ3mUVzKfx5mK9trE1Y30bnPPMnKFrmsK6xxnC2ptJdMZQziVrbwar8cWuZW8Glnwl2EL4Xo2rFVvvuVdcqzOu3nOvvEavwlOT5dXWpsc+9555pbXY4+g994prsGToPfMq7Fr8vGfW4CbFbhTvmaNyOyuzUSQZXYEXlt2ZWWE55a8x+XR6qdU4WSYz+nSAuYl8bm/WxXF7w64RCJeV+DTYlCXCbEU2Ey69OjUXIhMUo4WZUHkMmazCoxFxHguy4DDosojOobMWRNfFggx66wLDZbgOvGdGzD9jgl4D3vMazN507z2rh3PvOZkzQ+a+i/eMs5knHJaeleD8NHMCvA7j3buAy25+M0DvV53tTHMdwcx0zFDXSv1HnEcq1rMc0e5faw5qvhHwWIsZsP0et2VRZrDqve61V5j+NfqF9ontvexfql9Or9i+JdaBVL+QnqX2mXaf3Fgy9e5Psk+Nvrg9avc06631M6ueZn15VbSeIvUTpZcIfXj3YH1+SKzP+256KanzQObEnBN6TInzUY5Zfl2W9Hl6hTn+u6n/9ai4PWKPzz3erl27rlur5E8Tv1r54/T45/p7wNz+KKnUa46vyyrP/YUEul0mEr5HzqE1ianvyvvhFFrhI+U7O2+5F/B9RMV3zzXRd3jnkr6p+x0Qsz19VtdangPu79fMHJ/xOm65n484PWe/5mqONfcx53VaJ2y/R67iV9ttyzPzWq2+b4l+3/lcML/WXo9A3Qrs39cIey1/Hi7W+xXz92Xmdfk1WJ8Ar6ETdZ8yXjc/JH9vdAv0+ZqvTS8VLRGfTxn7FB3EHr1LNJ/W19ocIY9Haoe3p3NB6jW9fZqP19uTZ/GIPUYOdU82fFId3nmsU3m8S0SHR7j7CnqsHEGHORh3aKdHSncr+yvzZ5M5tPxVHlXc1b4iuuN4KwsTjrvZc6KUw+jecjDXx9pZ7W/mUcmb6N5bwVnOyNnI1chhGa4vwN8PL7HHcqDXQqo7ZVdHLueqjJSnI8qeWjnlNbCOhCMJT4yQPUWPlBvNvfQtqV2doBxFjpabI1HdHFnBTRnvvdNKz0t203AE3jerJJqXkRPA3nnIKtexHM/nmV60nKySzHI1H1AvK7moo+1hFmkXqwf7GquXzF7Dw1VSX7fK70mHsg+u5EI7WP5X2wua2dx9QuW+HdBDvc5s3rxs1jbZnOn55vRS+etRNmNaMuOS9Sybbz81TyzbI5vtY0ZcJdbtlTNji+Gbb6/MFMKTck24ajR47rxks5TJXqO8YPhtlv1sdvyUf+fc7OjZzPDZvHDZnHZ2dnZ2dnZ2dnZ2dnZ2dnZ2dnZ2dnZ2dnZ2dnZ2dnZ2dnZ2dnZ2dnZ2du7z3hSvRvm/Sady/jzNa5Lb032o1c2Xk0xh8pV0X+WMT8fSqGF+P9GrdvT0Pavq5tvTuLxTeV/OecHezXGZme8Izoss57vs3XNfl/Fyjrz2mzrOudre1vJt5Ln1eNFk1iVz4309TSTPE9+qe9cwJn5LZ15+jyAcr+y0jrpjzL4Nsoc1/N6+4rMWTPaup9cjyOvzEak9e3ityzuls6vs2dd5GV5Ld9GcskN1Ku1V6LUUJK29ifL6F4G9L+ozB+oT4hDsElvlYzXDcSnpk+ARGozHqU+Ky55byXA9SrlU8ijmUMLf1RwKheKw6VHKYfYo5TOiP6FQ3an7g/qFOI7kTigcb+7uINdbiT0n4a7hbPj/9gcR9XXEy1nPm5Qz4b9PoP99Rv341feYtjduqj1G/nc17yz8fGZ5bRSMh6eQ18Ooeyvznnhq+eI6CrmntPaVop/Rntp+9P1w/s3nvsbp+eH+e9xL7BsHN6G8RHDTS1AnzcfvvSLmw8tFMxE9cF0gfITZE1FdGD1/UPfE6V7/LuBAin3IvRCc/939tfifjT2Av/Xfu5vsL3jtsXzObXL3Zu7A3XqNh1rnvRivcRPWEde1BGvk2tbiHIp1i7cTZ2nGoa4fGtdrAGPNNRxuLfcizNiKbfi1S+U7yF6zBLb5fsiordUIXLlrlhBVnlG4Ypnm7zvyXJJliycjEEZkjiXPfBuNZ7kWGSyxfNAMsbFekwLBrq/pz5/6zpX/DE4Uft+W+lXOStijGH7QemBY31qvPQC7mkm+5exNNrs6FtxGa23CTSocbk2GWsxKFjNmf57A7w9ICYUZaO9K84JWj1fvfRmNOT3wkl5jXFaU97ZU5NS9vuXvUThhGGHWFIKTBqthrNaSIB9pRtNoryFBNppr5/Z03rKanGbBsMFyGUTz2lNzabKRYlJyYTIp2UgwGvEouYD4UJlAuAil5Nb6HpQJeM04rhGpQDiA9w+UBfO1C3SO8meSLMTWBoYD4JyY/qUKxGHEQ2j+kLPPuAitgeVmzxFa/8vNLrDeLecWicC8S828yLwiucqsAjNqzioSiEtHnybzIRJmLuhsDu4izSUxm0iCrUOTeRAzujjhzAJM+DmAPZxlhtYsq/SvHmrvs/6/FTkf9v7SPR/nz4XpGXN/ab6Q85f3ocwI7Rvaa13555D7tu5P6bXX7+zc1JLqU6s/6Hoo++lx9O5xltZekOyv9RmXs8+77PUpWRKfzxmxJ8m+IjGK0ksEP94sOOf34m91XknnEc8nxdXqXBb7Q9uRZv9aDjyOiT0u5nicY2H8SKwhbh+cx2P7z8egrHHsetC4L6SHaJXT+/wgSg2Sf8cV895Vvfc1uUv5b19bVYbz33Umfxe9/Vl6rdDrQsM75nOngOtAzPt2fs/NwXnpnux85lvKeX58q/+W74jeF/At5jr7kvzvyO/cu37w7e3X0jXzuj4MxDN3XyMcb89072zHo+OU12Wg4+xyWcdHgjgeRsLvKJ3XW7N6iLfbFf1i3DI9Y9yG3MN1LK/RWMdUrwTX26uRZyWnrWvp6Zx6e9X2WTjFuhv69PYY0WcvSntTxGNUl97XWs29qbEft0f76+t26OMw6rXU21lUf7XDINfPkPuudOftrHf9nDns/VzIW1h30Z2NHE6+f8q/O7w3gKuGr+YaR+aU+yvCHgOy7t3PxZWXR09XxH3Rup+Uq6anXq5wDRxE4vmG7WgWy/21/cD8/IPJfc7iJ4gbsI/jNtfMjaSrI1YuVvDS8tHyormPSl6ZWXmr7KGM2/WrxR9aGl6wgThAeCjjskc4PkonLUcWPuow+NdZam9A9ou1C8Es7WHmo/W9YB4s2Js4mD2PlLmQg4do8oc6sGT/O+mlBjG57pRfW/Gn7A1OStb5awH2vfvV329Gm7fUNanHEHKfXg0Cvl43HlN/7y6r8YYwHP2cyZycct7IzDHssDUJiHVvjvr73owha1uTNWBtl8zvmEXhx+UbgHMz3tyk+P5AeltejFt9enOTYuzNt9WrNy8JrjVfa64rccTwjLhmoxaW5WbKZ2rJcxZvVmdh6c2Jwq7HT4sjJN7MsBxH/CQY5mAYliwjMJ1Fkh+HF4RnFH6zdTdiV0ea1V8OjhV5r464WeTgliv/OSc6N0tOR0pWdeVEZRWVVxkpRlJrq8ptdI158/PWfWaPe86MVesYWuspB8Kpw6BVvZ+Pvo/i1OKmtYaUGGGqGyyjOhJrB8lHiokJnxGjRdiI7K/e9YnLBsDFlAmVS72GKGsEweWSTAZcluTBzWbR5vAmWhzEeUhF8fWHKgNKvje9vf3e/jFc5tfaB3nWVjVYLOEeMvto7gaHJeaWmtnTteX6Xs0xZ74IbiEzS7iM4HTm9Swz5jlbt0Lzlcn9mM4HDXO21qwhZrvyXPl+R76aHquYyX02rJvBPOVcLvNg1tr3N+aINMtsnjKtOaqZJK99qJk4Lhr7JWT/xg48epd0wO49Yt9SrIXWC5lxHUS/1J7JTMvrx+wa4tlrjnef0VlC9xCmP+J1wJIdtDeyUwozhN9oPXXj0M9Dvie91CzCvXT7gPRC6aPRy7CHUVF7aLDw6oF83u8hspc4N3UNSJyTOytlxtm5JXlSzgM81+23AedizqJ9juP4ucBB9K5x7PK4oONLH5N4vOYxpXojHIcyH5c5ej0Ux6M+lvI47GNIM2nmw+mlRj+HPqb+Xvnn+mefS/2C5Gcn9zt+XledX0nylfOr6W3lP0vll9Pban2vVWU+kNo1+plUjbzP3Leclm5HPyuTPUk7P1I6107ptnZcR9urh3NoldHc6xHi6Xnk+4i16yNavj3j7bcsaiRcj7wfkbieQ/Mz6e3tzxCPUcfbLdWztFuu53wfTrLXssqfUePtNaLjlvOeP+6exVT9WEi8nWLdWnod7ekcjNv6GsytWaK7bMXDLcZ3jrRLiudVnOZ47F2MVwuXkZxKeN1O5163T75La4+z51cvh1+fXmpVlx4erffmKB9NL7WCx1GiedRw2XNXO8weZ06jOPR0F8nh13cqir+o7kb+JB1S3EXxt7I7rseeM4o37z3n7QrirPbH8Vb7mjlrufN05u2J4ozqLYfrq46Fr58pbiMUNlK+OJ60XUXyQ3FE9UXxBP27nLSzHG83Eo64nqT8aDjy9lI5un01PZeKp/zz0g10D1n/N5EcbyfV/in95K9RzmZ7Jkfj+ibhKpqXhptWgQN1A90zmte3Xrx9AJ2gvZS3daSvY2Uu5IP13FPHc3/04u2Bsz8+nl4KE+pz/BfSffVczJxE91C4qH3U37tzgHVBeT6HOCizooPcR5Hedejue7UHqAuug5EHLP8j3uypafHPDmYuOOyx+2CW1bgf6bGH7AUqcwh7zLofJRrvMlT2o9c8HOZHyudhaqLyPgJh3uJPWd9Q5hKpn/+8OR/Bsm4xz4GytuJdh/DaRDRU1iVvDGMvzkcseI7C4YxlHIE3Nf+v0XPre61QGXvxzXNB5+Oeq6zWz2ZZiW8972h+jXO0fl5+rxVLthozW3Clnj8qV86sGPYax7e8DkAZS/Ls7WMtZx48rdeoFUssTymWI6befFbhOFub3nxWYbgyv5rj5sdbg1GeU7yZYNhFef7wZhF9n67IzGtv9vanN4+oayv6tayVSJy8+fQ4Rfp7Vu7Pmw+GifVrfi8+1DVz9utQFC5QRhasODw0mEBT9l/OcVUeEEbWeyYSixYXq7VhxOBW+4IwwDLxZNCZuS5yWrP2jmc9P3J2MSa9WM0OmHlWbrMrembP/VfppbBzzxhEmTfPVxc1eb56duO1/DBrb85yXqnZjX2i5ux5pqzxVWbkrO3eXFrr1Hu+TkLMhg3i9aDremzN9pPpvuq5AAm3x+qZ8lz1fIIzmc/T8iUwz1201xpzltFcqnPMZiHEfd/X9fk3hZyhGa/+JWK9dsreCQ7E+u71Pur/81VRe6bOMAq0Z07/2J4l+y1DXT+WbEdzzByUPc160+qz1SNn3Yz6k+iRu661GXL7i8ouYl9BerrVe9epn6OPXOq9AJg89FL3o9hDef4hE8PzP7A4osx+eH6DeetzP98qrPfpuY3PyT2X+GxWDLXPwTj28PhafAYhH3cS9DGNjkeaV+I4nGNwZ+EwJT5W4jGY+9ffg85R33eW5/t8bMxl9PPnn7V+3vte+f3yz/nrj6X/D+7N+K4=</Data>
</DataArray>
</GIFTI>
