# Supplementary material for: Large Individual Differences in Functional Connectivity in the Context of Major Depression and Antidepressant Pharmacotherapy
Source: eNeuro. 2024 Jun 6;11(6):ENEURO.0286-23.2024. doi: 10.1523/ENEURO.0286-23.2024 (PMC11163402; doi:10.1523/ENEURO.0286-23.2024)
Supplement: Analysis scripts — Download Analysis scripts, ZIP file. [file eneuro-11-ENEURO.0286-23.2024-s002.zip › code/region_specific_analyses.m]

%%%%%%% secondary analysis script [REDACTED] %%%%%%%%%%%

% In this project, we will explore the sources of variance in FC fMRI data
% collected from individuals with major depressive disorder, as well as
% control participants, using the approach used by Gratton and colleagues
% (2018). The sources of variance we will be exploring are:
%   1. common variance among all participants
%   2. groups (female vs male participants, patient vs control and responders vs non-responders)
%   3. time points (baseline, 2 and 8 weeks)
%   4. individuals

% The data used in this project were collected and preprocessed by [REDACTED]

% This code completes the main analyses at a region-specific level
%% code improvements

%% clear workspace
clear all

%% set up basic variables for this dataset
cpp_list = {};
ppp_list = {};
cf_list = {};
cm_list = {};
pf_list = {};
pm_list = {};

% find all participants who have all three tasks for all three sessions &
% identify if they are controls or patients
[num, txt, dems] = xlsread([REDACTED],'A1:L324');

for ppi = 2:size(dems,1)
    pp_ID = dems{ppi,1}(7:end);
    % check if there is a folder for this participant for each time point
    if exist([[REDACTED] pp_ID]) &&  exist([[REDACTED] pp_ID]) && exist([[REDACTED] pp_ID])
        if exist([[REDACTED] pp_ID [REDACTED] pp_ID '_01_SE01_An_FIX_2_ET-norm.nii.gz']) && ...
                exist([[REDACTED] pp_ID '_1_EV1.txt']) && ...
                exist([[REDACTED] pp_ID [REDACTED] pp_ID '_02_SE01_An_FIX_2_ET-norm.nii.gz']) && ...
                exist([[REDACTED] pp_ID '_2_EV1.txt']) && ...
                exist([[REDACTED] pp_ID [REDACTED] pp_ID '_03_SE01_An_FIX_2_ET-norm.nii.gz']) && ...
                exist([[REDACTED] pp_ID '_3_EV1.txt']) && ...
                exist([[REDACTED] pp_ID [REDACTED] pp_ID '_01_SE01_gNg_FIX_2_ET-norm.nii.gz']) && ...
                exist([[REDACTED] pp_ID [REDACTED] pp_ID '_02_SE01_gNg_FIX_2_ET-norm.nii.gz']) && ...
                exist([[REDACTED] pp_ID [REDACTED] pp_ID '_03_SE01_gNg_FIX_2_ET-norm.nii.gz']) && ...
                exist([[REDACTED] pp_ID [REDACTED] pp_ID '_01_SE01_MR_RSfMRI_FIX_2_ET-norm.nii.gz']) && ...
                exist([[REDACTED] pp_ID [REDACTED] pp_ID '_02_SE01_MR_RSfMRI_FIX_2_ET-norm.nii.gz']) && ...
                exist([[REDACTED] pp_ID [REDACTED] pp_ID '_03_SE01_MR_RSfMRI_FIX_2_ET-norm.nii.gz']) 
            if strcmp(dems{ppi,4},'Treatment')
                ppp_list = [ppp_list, pp_ID];
                if dems{ppi,11} == 1
                    pf_list = [pf_list pp_ID];
                elseif dems{ppi,11} == 2
                    pm_list = [pm_list pp_ID];
                end
            elseif strcmp(dems{ppi,4}, 'Control')
                cpp_list = [cpp_list, pp_ID];
                if dems{ppi,11} == 1
                    cf_list = [cf_list pp_ID];
                elseif dems{ppi,11} == 2
                    cm_list = [cm_list pp_ID];
                end
            end
        end
    end
end
   
% load in & visualize parcel file (4^3mm) - resliced using SPM
cd([REDACTED])
nii_parcels = niftiread('FSL_MNI2EPI_Parcels_MNI_222.nii.gz');

% % visualize parcellation
% map = colormap(colorcube);
% map_long = [repmat(map, 5, 1); map(2:14,:)];
% montage(nii_parcels,map_long)
% caxis([0 222])

% create index variable for voxels that are within the brain and included
% in the parcellation - find rri_coord2xyz.m for how to reshape back into
% 3D brain later
cd([REDACTED])
epi_template = niftiread(['EPI_template_rsfMRI.nii.gz']);
brain_idx = find(epi_template > 0);  

% reshape parcellation variable to 2D format
parcels_2D = nii_parcels(brain_idx);

% select only those indices that are in the ROIs
voxROI_idx = brain_idx(parcels_2D > 0);
parcels_2D_sparse = nii_parcels(voxROI_idx);

% load in go/no-go task regressors
cd([REDACTED])
load('gng_regressors_fir.mat'); % gives variable called gng_regs_fir

% set up remaining variables
tot_pps = [cf_list cm_list pf_list pm_list];
n_pps = length(tot_pps);
n_c = length(cpp_list);
n_p = length(ppp_list);
n_cf = length(cf_list);
n_cm = length(cm_list);
n_pf = length(pf_list);
n_pm = length(pm_list);
sessions = {'T1' 'T2' 'T3'}; 
n_sessions = length(sessions);
tasks = ['RS' 'gNg' 'An'];
parcel_labs = unique(parcels_2D_sparse);
n_parcels = length(parcel_labs); 

%% load in FC data
cd([REDACTED])
load('con_CP.mat'); % gives variable FC_Ft

%% conduct main analysis for control + patient configuration
% reshape so participant and session FC matrices can be correlated for each
% parcel 
FC_Ft_3D = zeros(n_parcels,n_pps*n_sessions,n_parcels-1);
psj = 1;
for ppi = 1:n_pps 
    for si = 1:n_sessions
        this_corrmat = squeeze(FC_Ft(si,ppi,:,:));
        % remove diagonal so the correlation of each region with itself is
        % not included
        this_corrmat(1:n_parcels+1:end) = NaN;
        for parci = 1:n_parcels
            this_row = this_corrmat(parci,:);
            FC_Ft_3D(parci,psj,:) = this_row(~isnan(this_row));
        end
        psj = psj+1;
    end
end

% Calculate similarities per parcel
FC_sim = zeros(n_parcels,n_pps*n_sessions,n_pps*n_sessions);
for parci = 1:n_parcels
    FC_sim(parci,:,:) = corr(squeeze(FC_Ft_3D(parci,:,:))');
end

% Apply Fisher's transform
FC_sim_Ft = atanh(FC_sim);

% Visualize results - just one parcel as an example
figure;
imagesc(squeeze(FC_sim_Ft(14,:,:)))

% Calculate average similarities across different configurations of the
% cross-correlation matrices

% create logicals for indexing different effects
com_idx = ones(size(squeeze(FC_sim_Ft(1,:,:))));
MDD_idx = [ones(n_c*n_sessions, n_c*n_sessions) zeros(n_c*n_sessions, n_p*n_sessions); zeros(n_p*n_sessions, n_c*n_sessions) ones(n_p*n_sessions, n_p*n_sessions)]; % group effect
time_idx = repmat([1 0 0; 0 1 0; 0 0 1], n_pps);     % time effect
sex_idx = [ones(n_cf*n_sessions, n_cf*n_sessions) zeros(n_cf*n_sessions, n_cm*n_sessions) ones(n_cf*n_sessions, n_pf*n_sessions) zeros(n_cf*n_sessions, n_pm*n_sessions); ...
    zeros(n_cm*n_sessions, n_cf*n_sessions) ones(n_cm*n_sessions, n_cm*n_sessions) zeros(n_cm*n_sessions, n_pf*n_sessions) ones(n_cm*n_sessions, n_pm*n_sessions); ...
    ones(n_pf*n_sessions, n_cf*n_sessions) zeros(n_pf*n_sessions, n_cm*n_sessions) ones(n_pf*n_sessions, n_pf*n_sessions) zeros(n_pf*n_sessions, n_pm*n_sessions); ...
    zeros(n_pm*n_sessions, n_cf*n_sessions) ones(n_pm*n_sessions, n_cm*n_sessions) zeros(n_pm*n_sessions, n_pf*n_sessions) ones(n_pm*n_sessions, n_pm*n_sessions)];
mt_idx = time_idx;      % group*time effect
mt_idx(1:n_c*n_sessions, n_c*n_sessions+1:end) = 0;
mt_idx(n_c*n_sessions+1:end,1:n_c*n_sessions) = 0;
ms_idx = [ones(n_cf*n_sessions, n_cf*n_sessions) zeros(n_cf*n_sessions, n_cm*n_sessions) zeros(n_cf*n_sessions, n_pf*n_sessions) zeros(n_cf*n_sessions, n_pm*n_sessions); ...
    zeros(n_cm*n_sessions, n_cf*n_sessions) ones(n_cm*n_sessions, n_cm*n_sessions) zeros(n_cm*n_sessions, n_pf*n_sessions) zeros(n_cm*n_sessions, n_pm*n_sessions); ...
    zeros(n_pf*n_sessions, n_cf*n_sessions) zeros(n_pf*n_sessions, n_cm*n_sessions) ones(n_pf*n_sessions, n_pf*n_sessions) zeros(n_pf*n_sessions, n_pm*n_sessions); ...
    zeros(n_pm*n_sessions, n_cf*n_sessions) zeros(n_pm*n_sessions, n_cm*n_sessions) zeros(n_pm*n_sessions, n_pf*n_sessions) ones(n_pm*n_sessions, n_pm*n_sessions)];
indiv_idx = zeros(size(squeeze(FC_sim_Ft(1,:,:))));           % individual effect
pps = 1:n_sessions:n_pps*n_sessions;
for ppi = 1:n_pps
    indiv_idx(pps(ppi):pps(ppi)+2,pps(ppi):pps(ppi)+2) = 1;
end

% remove the diagonal to prevent bias (the fewer cells you average over the
% higher the average will be if the diagonal is always 1)
com_idx(1:n_pps*n_sessions+1:end) = 0;
MDD_idx(1:n_pps*n_sessions+1:end) = 0;
time_idx(1:n_pps*n_sessions+1:end) = 0;
sex_idx(1:n_pps*n_sessions+1:end) = 0;
mt_idx(1:n_pps*n_sessions+1:end) = 0;
ms_idx(1:n_pps*n_sessions+1:end) = 0;
indiv_idx(1:n_pps*n_sessions+1:end) = 0;

% plot indexes to check they are correct (run lines one by one)
figure;
imagesc(com_idx)
imagesc(MDD_idx)
imagesc(time_idx)
imagesc(sex_idx)
imagesc(mt_idx)
imagesc(ms_idx)
imagesc(indiv_idx)

% calculate similarities for different effects
for parci = 1:n_parcels
    parcel_mat = squeeze(FC_sim_Ft(parci,:,:));
    % calculate means
    sim_com = mean(mean(parcel_mat(logical(com_idx))));
    sim_MDD = mean(mean(parcel_mat(logical(MDD_idx))));
    sim_time = mean(mean(parcel_mat(logical(time_idx))));
    sim_sex = mean(mean(parcel_mat(logical(sex_idx))));
    sim_mt = mean(mean(parcel_mat(logical(mt_idx))));
    sim_ms = mean(mean(parcel_mat(logical(ms_idx))));
    sim_indiv = mean(mean(parcel_mat(logical(indiv_idx))));
    
    % subtract baselines
    sim_MDD_rel = sim_MDD - sim_com;
    sim_time_rel = sim_time - sim_com;
    sim_sex_rel = sim_sex - sim_com;
    sim_mt_rel = sim_mt - sim_MDD;  
    ms_baseline = max([sim_MDD, sim_sex]);
    sim_ms_rel = sim_ms - ms_baseline;  % take largest main effect as baseline (from main analysis)
    sim_indiv_ms_rel = sim_indiv - sim_ms; 
    
    % set effects smaller than their baseline to zero
    if sim_MDD_rel < 0
        sim_MDD_rel = 0;
    end
    if sim_time_rel < 0
        sim_time_rel = 0;
    end
    if sim_sex_rel < 0
        sim_sex_rel = 0;
    end
    if sim_mt_rel < 0
        sim_mt_rel = 0;
    end
    if sim_ms_rel < 0
        sim_ms_rel = 0;
    end
    if sim_indiv_ms_rel < 0
        sim_indiv_ms_rel = 0;
    end
    
    % divide by total sum similarity to get normalized relative effect
    % magnitue
    total_sim = sim_com + sim_MDD_rel + sim_time_rel + sim_sex_rel + sim_mt_rel + sim_ms_rel + sim_indiv_ms_rel;
    sim_com_norm_rel(parci) = sim_com/total_sim;
    sim_MDD_norm_rel(parci) = sim_MDD_rel/total_sim;
    sim_time_norm_rel(parci) = sim_time_rel/total_sim;
    sim_sex_norm_rel(parci) = sim_sex_rel/total_sim;
    sim_mt_norm_rel(parci) = sim_mt_rel/total_sim;
    sim_ms_norm_rel(parci) = sim_ms_rel/total_sim;
    sim_indiv_norm_rel(parci) = sim_indiv_ms_rel/total_sim;
end

 
%% illustrate
[xyz(:,1) xyz(:,2) xyz(:,3)] = ind2sub(size(nii_parcels), voxROI_idx);

com_3D = zeros(size(nii_parcels));
MDD_3D = zeros(size(nii_parcels));
time_3D = zeros(size(nii_parcels));
sex_3D = zeros(size(nii_parcels));
mt_3D = zeros(size(nii_parcels));
ms_3D = zeros(size(nii_parcels));
indiv_3D = zeros(size(nii_parcels));
for voxi = 1:length(xyz)
    parcel = parcels_2D_sparse(voxi);
    parcel_idx = find(parcel_labs == parcel);
    com_3D(xyz(voxi,1), xyz(voxi,2), xyz(voxi,3)) = sim_com_norm_rel(parcel_idx);
    MDD_3D(xyz(voxi,1), xyz(voxi,2), xyz(voxi,3)) = sim_MDD_norm_rel(parcel_idx);
    time_3D(xyz(voxi,1), xyz(voxi,2), xyz(voxi,3)) = sim_time_norm_rel(parcel_idx);
    sex_3D(xyz(voxi,1), xyz(voxi,2), xyz(voxi,3)) = sim_sex_norm_rel(parcel_idx);
    mt_3D(xyz(voxi,1), xyz(voxi,2), xyz(voxi,3)) = sim_mt_norm_rel(parcel_idx);
    ms_3D(xyz(voxi,1), xyz(voxi,2), xyz(voxi,3)) = sim_ms_norm_rel(parcel_idx);
    indiv_3D(xyz(voxi,1), xyz(voxi,2), xyz(voxi,3)) = sim_indiv_norm_rel(parcel_idx);
end

% visualize results
montage(com_3D)

% save results
com_flipped = flip(com_3D,1);
nii_com = make_nii(flip(com_3D,1), [4,4,4], [23,32,18.5]);
nii_MDD = make_nii(flip(MDD_3D,1), [4,4,4], [23,32,18.5]);
nii_time = make_nii(flip(time_3D,1), [4,4,4], [23,32,18.5]);
nii_sex = make_nii(flip(sex_3D,1), [4,4,4], [23,32,18.5]);
nii_mt = make_nii(flip(mt_3D,1), [4,4,4], [23,32,18.5]);
nii_ms = make_nii(flip(ms_3D,1), [4,4,4], [23,32,18.5]);
nii_indiv = make_nii(flip(indiv_3D,1), [4,4,4], [23,32,18.5]);
cd([REDACTED])
save_nii(nii_com, 'nii_com_CP.nii')
save_nii(nii_MDD, 'nii_MDD_CP.nii')
save_nii(nii_time, 'nii_time_CP.nii')
save_nii(nii_sex, 'nii_sex_CP.nii')
save_nii(nii_mt, 'nii_mt_CP.nii')
save_nii(nii_ms, 'nii_ms_CP.nii')
save_nii(nii_indiv, 'nii_indiv_CP.nii')

%% conduct main analysis for patients only 
clear FC_sim
clear FC_sim_Ft

% isolate patients only from data
FC_Ft_patients = FC_Ft_3D(:,n_c*n_sessions+1:end,:);

% sort patients based on response and sex
all_IDs = dems(:,1);
for di = 2:length(all_IDs)
    all_IDs{di,1}(1:6) = [];
end
resp_sex_idx = zeros(size(FC_Ft_patients,2),1);
rf = 1;
rm = rf+(19*3);
nf = rm+(14*3);
nm = nf+(23*3);
n_r = 0;
n_nr = 0;
n_rf = 0;
n_rm = 0;
n_nrf = 0;
n_nrm = 0;
j = 1;
for ppi = 1:n_p
    dems_ppi = dems(strcmp(ppp_list{ppi}, all_IDs),:);    
    if strcmp(dems_ppi{1,8}, 'Responder') 
        if dems_ppi{1,11} == 1
            resp_sex_idx(j) = rf;
            resp_sex_idx(j+1) = rf+1;
            resp_sex_idx(j+2) = rf+2;
            rf = rf + 3;
            n_rf = n_rf + 1;
        elseif dems_ppi{1,11} == 2
            resp_sex_idx(j) = rm;
            resp_sex_idx(j+1) = rm+1;
            resp_sex_idx(j+2) = rm+2;
            rm = rm + 3;
            n_rm = n_rm + 1;
        end
        n_r = n_r + 1;
    elseif strcmp(dems_ppi{1,8}, 'NonResponder') 
       if dems_ppi{1,11} == 1
            resp_sex_idx(j) = nf;
            resp_sex_idx(j+1) = nf+1;
            resp_sex_idx(j+2) = nf+2;
            nf = nf + 3;
            n_nrf = n_nrf + 1;
        elseif dems_ppi{1,11} == 2
            resp_sex_idx(j) = nm;
            resp_sex_idx(j+1) = nm+1;
            resp_sex_idx(j+2) = nm+2;
            nm = nm + 3;
            n_nrm = n_nrm + 1;
       end
        n_nr = n_nr+ + 1;
    end
    j = j+3;
end

FC_Ft_patients = FC_Ft_patients(:,resp_sex_idx,:);

% Calculate similarities per parcel
FC_sim = zeros(n_parcels,n_p*n_sessions,n_p*n_sessions);
for parci = 1:n_parcels
    FC_sim(parci,:,:) = corr(squeeze(FC_Ft_patients(parci,:,:))');
end

% Apply Fisher's transform
FC_sim_Ft = atanh(FC_sim);

% Visualize results - just one parcel as an example
figure;
imagesc(squeeze(FC_sim_Ft(3,:,:)))

% Calculate average similarities across different configurations of the
% cross-correlation matrices

% create logicals for indexing different effects
com_idx = ones(size(squeeze(FC_sim_Ft(1,:,:))));
resp_idx = [ones(n_r*n_sessions, n_r*n_sessions) zeros(n_r*n_sessions, n_nr*n_sessions); zeros(n_nr*n_sessions, n_r*n_sessions) ones(n_nr*n_sessions, n_nr*n_sessions)]; % group effect
time_idx = repmat([1 0 0; 0 1 0; 0 0 1], n_p);     % time effect
sex_idx = [ones(n_rf*n_sessions, n_rf*n_sessions) zeros(n_rf*n_sessions, n_rm*n_sessions) ones(n_rf*n_sessions, n_nrf*n_sessions) zeros(n_rf*n_sessions, n_nrm*n_sessions); ...
    zeros(n_rm*n_sessions, n_rf*n_sessions) ones(n_rm*n_sessions, n_rm*n_sessions) zeros(n_rm*n_sessions, n_nrf*n_sessions) ones(n_rm*n_sessions, n_nrm*n_sessions); ...
    ones(n_nrf*n_sessions, n_rf*n_sessions) zeros(n_nrf*n_sessions, n_rm*n_sessions) ones(n_nrf*n_sessions, n_nrf*n_sessions) zeros(n_nrf*n_sessions, n_nrm*n_sessions); ...
    zeros(n_nrm*n_sessions, n_rf*n_sessions) ones(n_nrm*n_sessions, n_rm*n_sessions) zeros(n_nrm*n_sessions, n_nrf*n_sessions) ones(n_nrm*n_sessions, n_nrm*n_sessions)];
rt_idx = time_idx;      % response*time effect
rt_idx(1:n_r*n_sessions, n_r*n_sessions+1:end) = 0;
rt_idx(n_r*n_sessions+1:end,1:n_r*n_sessions) = 0;
rs_idx = [ones(n_rf*n_sessions, n_rf*n_sessions) zeros(n_rf*n_sessions, n_rm*n_sessions) zeros(n_rf*n_sessions, n_nrf*n_sessions) zeros(n_rf*n_sessions, n_nrm*n_sessions); ...
    zeros(n_rm*n_sessions, n_rf*n_sessions) ones(n_rm*n_sessions, n_rm*n_sessions) zeros(n_rm*n_sessions, n_nrf*n_sessions) zeros(n_rm*n_sessions, n_nrm*n_sessions); ...
    zeros(n_nrf*n_sessions, n_rf*n_sessions) zeros(n_nrf*n_sessions, n_rm*n_sessions) ones(n_nrf*n_sessions, n_nrf*n_sessions) zeros(n_nrf*n_sessions, n_nrm*n_sessions); ...
    zeros(n_nrm*n_sessions, n_rf*n_sessions) zeros(n_nrm*n_sessions, n_rm*n_sessions) zeros(n_nrm*n_sessions, n_nrf*n_sessions) ones(n_nrm*n_sessions, n_nrm*n_sessions)];
indiv_idx = zeros(size(squeeze(FC_sim_Ft(1,:,:))));          % individual effect
pps = 1:n_sessions:n_p*n_sessions;
for ppi = 1:n_p
    indiv_idx(pps(ppi):pps(ppi)+2,pps(ppi):pps(ppi)+2) = 1;
end

% remove the diagonal to prevent bias (the fewer cells you average over the
% higher the average will be if the diagonal is always 1)
com_idx(1:n_p*n_sessions+1:end) = 0;
resp_idx(1:n_p*n_sessions+1:end) = 0;
time_idx(1:n_p*n_sessions+1:end) = 0;
sex_idx(1:n_p*n_sessions+1:end) = 0;
rt_idx(1:n_p*n_sessions+1:end) = 0;
rs_idx(1:n_p*n_sessions+1:end) = 0;
indiv_idx(1:n_p*n_sessions+1:end) = 0;

% plot indexes to check they are correct (run lines one by one)
figure;
imagesc(com_idx)
imagesc(resp_idx)
imagesc(time_idx)
imagesc(sex_idx)
imagesc(rt_idx)
imagesc(rs_idx)
imagesc(indiv_idx)

% calculate similarities for different effects
for parci = 1:n_parcels
    parcel_mat = squeeze(FC_sim_Ft(parci,:,:));
    % calculate means
    sim_com = mean(mean(parcel_mat(logical(com_idx))));
    sim_resp = mean(mean(parcel_mat(logical(resp_idx))));
    sim_time = mean(mean(parcel_mat(logical(time_idx))));
    sim_sex = mean(mean(parcel_mat(logical(sex_idx))));
    sim_rt = mean(mean(parcel_mat(logical(rt_idx))));
    sim_rs = mean(mean(parcel_mat(logical(rs_idx))));
    sim_indiv = mean(mean(parcel_mat(logical(indiv_idx))));
    
    % subtract baselines
    sim_resp_rel = sim_resp - sim_com;
    sim_time_rel = sim_time - sim_com;
    sim_sex_rel = sim_sex - sim_com;
    sim_rt_rel = sim_rt - sim_resp;  
    rs_baseline = max([sim_resp, sim_sex]); % take largest main effect as baseline
    sim_rs_rel = sim_rs - rs_baseline;  
    sim_indiv_rs_rel = sim_indiv - sim_rs; 
    
    % set effects smaller than their baseline to zero
    if sim_resp_rel < 0
        sim_resp_rel = 0;
    end
    if sim_time_rel < 0
        sim_time_rel = 0;
    end
    if sim_sex_rel < 0
        sim_sex_rel = 0;
    end
    if sim_rt_rel < 0
        sim_rt_rel = 0;
    end
    if sim_rs_rel < 0
        sim_rs_rel = 0;
    end
    if sim_indiv_ms_rel < 0
        sim_indiv_ms_rel = 0;
    end
    
    % divide by total sum similarity to get normalized relative effect
    % magnitue
    total_sim = sim_com + sim_resp_rel + sim_time_rel + sim_sex_rel + sim_rt_rel + sim_rs_rel + sim_indiv_rs_rel;
    sim_com_norm_rel(parci) = sim_com/total_sim;
    sim_resp_norm_rel(parci) = sim_resp_rel/total_sim;
    sim_time_norm_rel(parci) = sim_time_rel/total_sim;
    sim_sex_norm_rel(parci) = sim_sex_rel/total_sim;
    sim_rt_norm_rel(parci) = sim_rt_rel/total_sim;
    sim_rs_norm_rel(parci) = sim_rs_rel/total_sim;
    sim_indiv_norm_rel(parci) = sim_indiv_rs_rel/total_sim;
end

%% illustrate
[xyz(:,1) xyz(:,2) xyz(:,3)] = ind2sub(size(nii_parcels), voxROI_idx);

com_3D = zeros(size(nii_parcels));
resp_3D = zeros(size(nii_parcels));
time_3D = zeros(size(nii_parcels));
sex_3D = zeros(size(nii_parcels));
rt_3D = zeros(size(nii_parcels));
rs_3D = zeros(size(nii_parcels));
indiv_3D = zeros(size(nii_parcels));
for voxi = 1:length(xyz)
    parcel = parcels_2D_sparse(voxi);
    parcel_idx = find(parcel_labs == parcel);
    com_3D(xyz(voxi,1), xyz(voxi,2), xyz(voxi,3)) = sim_com_norm_rel(parcel_idx);
    resp_3D(xyz(voxi,1), xyz(voxi,2), xyz(voxi,3)) = sim_resp_norm_rel(parcel_idx);
    time_3D(xyz(voxi,1), xyz(voxi,2), xyz(voxi,3)) = sim_time_norm_rel(parcel_idx);
    sex_3D(xyz(voxi,1), xyz(voxi,2), xyz(voxi,3)) = sim_sex_norm_rel(parcel_idx);
    rt_3D(xyz(voxi,1), xyz(voxi,2), xyz(voxi,3)) = sim_rt_norm_rel(parcel_idx);
    rs_3D(xyz(voxi,1), xyz(voxi,2), xyz(voxi,3)) = sim_rs_norm_rel(parcel_idx);
    indiv_3D(xyz(voxi,1), xyz(voxi,2), xyz(voxi,3)) = sim_indiv_norm_rel(parcel_idx);
end

% visualize results
montage(com_3D)

% save results
nii_com = make_nii(flip(com_3D,1), [4,4,4], [23,32,18.5]);
nii_resp = make_nii(flip(resp_3D,1), [4,4,4], [23,32,18.5]);
nii_time = make_nii(flip(time_3D,1), [4,4,4], [23,32,18.5]);
nii_sex = make_nii(flip(sex_3D,1), [4,4,4], [23,32,18.5]);
nii_rt = make_nii(flip(rt_3D,1), [4,4,4], [23,32,18.5]);
nii_rs = make_nii(flip(rs_3D,1), [4,4,4], [23,32,18.5]);
nii_indiv = make_nii(flip(indiv_3D,1), [4,4,4], [23,32,18.5]);
cd([REDACTED])
save_nii(nii_com, 'nii_com_P.nii')
save_nii(nii_resp, 'nii_resp_P.nii')
save_nii(nii_time, 'nii_time_P.nii')
save_nii(nii_sex, 'nii_sex_P.nii')
save_nii(nii_rt, 'nii_rt_P.nii')
save_nii(nii_rs, 'nii_rs_P.nii')
save_nii(nii_indiv, 'nii_indiv_P.nii')


%% Do the same for the exploratory analyses
% load in FC data
cd([REDACTED])
load('con_CP_expanded.mat'); % gives variable FC_Ft
n_tasks = 3;

%% conduct main analysis for control + patient configuration
% reshape so participant and session FC matrices can be correlated for each
% parcel 
FC_Ft_3D = zeros(n_parcels,n_pps*n_sessions*n_tasks,n_parcels-1);
psj = 1;
for ppi = 1:n_pps 
    for ti = 1:n_tasks
        for si = 1:n_sessions
            this_corrmat = squeeze(FC_Ft(ppi,si,ti,:,:));
            % remove diagonal so the correlation of each region with itself is
            % not included
            this_corrmat(1:n_parcels+1:end) = NaN;
            for parci = 1:n_parcels
                this_row = this_corrmat(parci,:);
                FC_Ft_3D(parci,psj,:) = this_row(~isnan(this_row));
            end
            psj = psj+1;
        end
    end
end

% Calculate similarities per parcel
FC_sim = zeros(n_parcels,n_pps*n_sessions*n_tasks,n_pps*n_sessions*n_tasks);
for parci = 1:n_parcels
    FC_sim(parci,:,:) = corr(squeeze(FC_Ft_3D(parci,:,:))');
end

% Apply Fisher's transform
FC_sim_Ft = atanh(FC_sim);

% Visualize results - just one parcel as an example
figure;
imagesc(squeeze(FC_sim_Ft(14,:,:)))

% Calculate average similarities across different configurations of the
% cross-correlation matrices
% create logicals for indexing different effects
com_idx = ones(size(squeeze(FC_sim_Ft(1,:,:))));
MDD_idx = [ones(n_c*n_sessions*n_tasks, n_c*n_sessions*n_tasks) zeros(n_c*n_sessions*n_tasks, n_p*n_sessions*n_tasks); zeros(n_p*n_sessions*n_tasks, n_c*n_sessions*n_tasks) ones(n_p*n_sessions*n_tasks, n_p*n_sessions*n_tasks)]; % group effect
time_idx = repmat([1 0 0; 0 1 0; 0 0 1], n_pps*n_tasks);     % time effect
sex_idx = [ones(n_cf*n_sessions*n_tasks, n_cf*n_sessions*n_tasks) zeros(n_cf*n_sessions*n_tasks, n_cm*n_sessions*n_tasks) ones(n_cf*n_sessions*n_tasks, n_pf*n_sessions*n_tasks) zeros(n_cf*n_sessions*n_tasks, n_pm*n_sessions*n_tasks); ...
    zeros(n_cm*n_sessions*n_tasks, n_cf*n_sessions*n_tasks) ones(n_cm*n_sessions*n_tasks, n_cm*n_sessions*n_tasks) zeros(n_cm*n_sessions*n_tasks, n_pf*n_sessions*n_tasks) ones(n_cm*n_sessions*n_tasks, n_pm*n_sessions*n_tasks); ...
    ones(n_pf*n_sessions*n_tasks, n_cf*n_sessions*n_tasks) zeros(n_pf*n_sessions*n_tasks, n_cm*n_sessions*n_tasks) ones(n_pf*n_sessions*n_tasks, n_pf*n_sessions*n_tasks) zeros(n_pf*n_sessions*n_tasks, n_pm*n_sessions*n_tasks); ...
    zeros(n_pm*n_sessions*n_tasks, n_cf*n_sessions*n_tasks) ones(n_pm*n_sessions*n_tasks, n_cm*n_sessions*n_tasks) zeros(n_pm*n_sessions*n_tasks, n_pf*n_sessions*n_tasks) ones(n_pm*n_sessions*n_tasks, n_pm*n_sessions*n_tasks)];
mt_idx = time_idx;      % group*time effect
mt_idx(1:n_c*n_sessions*n_tasks, n_c*n_sessions*n_tasks+1:end) = 0;
mt_idx(n_c*n_sessions*n_tasks+1:end,1:n_c*n_sessions*n_tasks) = 0;
ms_idx = [ones(n_cf*n_sessions*n_tasks, n_cf*n_sessions*n_tasks) zeros(n_cf*n_sessions*n_tasks, n_cm*n_sessions*n_tasks) zeros(n_cf*n_sessions*n_tasks, n_pf*n_sessions*n_tasks) zeros(n_cf*n_sessions*n_tasks, n_pm*n_sessions*n_tasks); ...
    zeros(n_cm*n_sessions*n_tasks, n_cf*n_sessions*n_tasks) ones(n_cm*n_sessions*n_tasks, n_cm*n_sessions*n_tasks) zeros(n_cm*n_sessions*n_tasks, n_pf*n_sessions*n_tasks) zeros(n_cm*n_sessions*n_tasks, n_pm*n_sessions*n_tasks); ...
    zeros(n_pf*n_sessions*n_tasks, n_cf*n_sessions*n_tasks) zeros(n_pf*n_sessions*n_tasks, n_cm*n_sessions*n_tasks) ones(n_pf*n_sessions*n_tasks, n_pf*n_sessions*n_tasks) zeros(n_pf*n_sessions*n_tasks, n_pm*n_sessions*n_tasks); ...
    zeros(n_pm*n_sessions*n_tasks, n_cf*n_sessions*n_tasks) zeros(n_pm*n_sessions*n_tasks, n_cm*n_sessions*n_tasks) zeros(n_pm*n_sessions*n_tasks, n_pf*n_sessions*n_tasks) ones(n_pm*n_sessions*n_tasks, n_pm*n_sessions*n_tasks)];
indiv_idx = zeros(size(squeeze(FC_sim_Ft(1,:,:))));         % individual effect
pps = 1:n_sessions*n_tasks:n_pps*n_sessions*n_tasks;
for ppi = 1:n_pps
    indiv_idx(pps(ppi):pps(ppi)+8,pps(ppi):pps(ppi)+8) = 1;
end
ita_idx = zeros(size(squeeze(FC_sim_Ft(1,:,:))));          % individual*task interaction
t_pps = 1:n_sessions:n_pps*n_sessions*n_tasks;
for ppi = 1:n_pps*n_tasks
    ita_idx(t_pps(ppi):t_pps(ppi)+2,t_pps(ppi):t_pps(ppi)+2) = 1;
end
iti_idx = zeros(size(squeeze(FC_sim_Ft(1,:,:))));          % individual*time interaction
time_indiv = repmat([1 0 0; 0 1 0; 0 0 1], n_tasks);
pps = 1:n_sessions*n_tasks:n_pps*n_sessions*n_tasks;
for ppi = 1:n_pps
    iti_idx(pps(ppi):pps(ppi)+8,pps(ppi):pps(ppi)+8) = time_indiv;
end

% remove the diagonal to prevent bias (the fewer cells you average over the
% higher the average will be if the diagonal is always 1)
com_idx(1:n_pps*n_tasks*n_sessions+1:end) = 0;
MDD_idx(1:n_pps*n_tasks*n_sessions+1:end) = 0;
time_idx(1:n_pps*n_tasks*n_sessions+1:end) = 0;
sex_idx(1:n_pps*n_tasks*n_sessions+1:end) = 0;
mt_idx(1:n_pps*n_tasks*n_sessions+1:end) = 0;
ms_idx(1:n_pps*n_tasks*n_sessions+1:end) = 0;
indiv_idx(1:n_pps*n_tasks*n_sessions+1:end) = 0;
ita_idx(1:n_pps*n_tasks*n_sessions+1:end) = 0;
iti_idx(1:n_pps*n_tasks*n_sessions+1:end) = 0;

% plot indexes to check they are correct (run lines one by one)
figure;
imagesc(com_idx)
imagesc(MDD_idx)
imagesc(time_idx)
imagesc(sex_idx)
imagesc(mt_idx)
imagesc(ms_idx)
imagesc(indiv_idx)
imagesc(ita_idx)
imagesc(iti_idx)

% calculate similarities for different effects
for parci = 1:n_parcels
    parcel_mat = squeeze(FC_sim_Ft(parci,:,:));
    % calculate means
    sim_com = mean(mean(parcel_mat(logical(com_idx))));
    sim_MDD = mean(mean(parcel_mat(logical(MDD_idx))));
    sim_time = mean(mean(parcel_mat(logical(time_idx))));
    sim_sex = mean(mean(parcel_mat(logical(sex_idx))));
    sim_mt = mean(mean(parcel_mat(logical(mt_idx))));
    sim_ms = mean(mean(parcel_mat(logical(ms_idx))));
    sim_indiv = mean(mean(parcel_mat(logical(indiv_idx))));
    sim_ita = mean(mean(parcel_mat(logical(ita_idx))));
    sim_iti = mean(mean(parcel_mat(logical(iti_idx))));
    
    % subtract baselines
    sim_MDD_rel = sim_MDD - sim_com;
    sim_time_rel = sim_time - sim_com;
    sim_sex_rel = sim_sex - sim_com;
    sim_mt_rel = sim_mt - sim_MDD;  
    ms_baseline = max([sim_MDD, sim_sex]);
    sim_ms_rel = sim_ms - ms_baseline;  % take largest main effect as baseline (from main analysis)
    sim_indiv_ms_rel = sim_indiv - sim_ms; 
    sim_ita_indiv_rel = sim_ita - sim_indiv;
    sim_iti_indiv_rel = sim_iti - sim_indiv;
    
    % set effects smaller than their baseline to zero
    if sim_MDD_rel < 0
        sim_MDD_rel = 0;
    end
    if sim_time_rel < 0
        sim_time_rel = 0;
    end
    if sim_sex_rel < 0
        sim_sex_rel = 0;
    end
    if sim_mt_rel < 0
        sim_mt_rel = 0;
    end
    if sim_ms_rel < 0
        sim_ms_rel = 0;
    end
    if sim_indiv_ms_rel < 0
        sim_indiv_ms_rel = 0;
    end
    if sim_ita_indiv_rel < 0
        sim_ita_indiv_rel = 0;
    end
    if sim_iti_indiv_rel < 0
        sim_iti_indiv_rel = 0;
    end
    
    % divide by total sum similarity to get normalized relative effect
    % magnitue
    total_sim = sim_com + sim_MDD_rel + sim_time_rel + sim_sex_rel + sim_mt_rel + sim_ms_rel + sim_indiv_ms_rel + sim_ita_indiv_rel + sim_iti_indiv_rel;
    sim_com_norm_rel(parci) = sim_com/total_sim;
    sim_MDD_norm_rel(parci) = sim_MDD_rel/total_sim;
    sim_time_norm_rel(parci) = sim_time_rel/total_sim;
    sim_sex_norm_rel(parci) = sim_sex_rel/total_sim;
    sim_mt_norm_rel(parci) = sim_mt_rel/total_sim;
    sim_ms_norm_rel(parci) = sim_ms_rel/total_sim;
    sim_indiv_norm_rel(parci) = sim_indiv_ms_rel/total_sim;
    sim_ita_norm_rel(parci) = sim_ita_indiv_rel/total_sim;
    sim_iti_norm_rel(parci) = sim_iti_indiv_rel/total_sim;
end

 
%% illustrate
[xyz(:,1) xyz(:,2) xyz(:,3)] = ind2sub(size(nii_parcels), voxROI_idx);

com_3D = zeros(size(nii_parcels));
MDD_3D = zeros(size(nii_parcels));
time_3D = zeros(size(nii_parcels));
sex_3D = zeros(size(nii_parcels));
mt_3D = zeros(size(nii_parcels));
ms_3D = zeros(size(nii_parcels));
indiv_3D = zeros(size(nii_parcels));
ita_3D = zeros(size(nii_parcels));
iti_3D = zeros(size(nii_parcels));
for voxi = 1:length(xyz)
    parcel = parcels_2D_sparse(voxi);
    parcel_idx = find(parcel_labs == parcel);
    com_3D(xyz(voxi,1), xyz(voxi,2), xyz(voxi,3)) = sim_com_norm_rel(parcel_idx);
    MDD_3D(xyz(voxi,1), xyz(voxi,2), xyz(voxi,3)) = sim_MDD_norm_rel(parcel_idx);
    time_3D(xyz(voxi,1), xyz(voxi,2), xyz(voxi,3)) = sim_time_norm_rel(parcel_idx);
    sex_3D(xyz(voxi,1), xyz(voxi,2), xyz(voxi,3)) = sim_sex_norm_rel(parcel_idx);
    mt_3D(xyz(voxi,1), xyz(voxi,2), xyz(voxi,3)) = sim_mt_norm_rel(parcel_idx);
    ms_3D(xyz(voxi,1), xyz(voxi,2), xyz(voxi,3)) = sim_ms_norm_rel(parcel_idx);
    indiv_3D(xyz(voxi,1), xyz(voxi,2), xyz(voxi,3)) = sim_indiv_norm_rel(parcel_idx);
    ita_3D(xyz(voxi,1), xyz(voxi,2), xyz(voxi,3)) = sim_ita_norm_rel(parcel_idx);
    iti_3D(xyz(voxi,1), xyz(voxi,2), xyz(voxi,3)) = sim_iti_norm_rel(parcel_idx);
end

% visualize results
montage(com_3D)

% save results
nii_com = make_nii(flip(com_3D,1), [4,4,4], [23,32,18.5]);
nii_MDD = make_nii(flip(MDD_3D,1), [4,4,4], [23,32,18.5]);
nii_time = make_nii(flip(time_3D,1), [4,4,4], [23,32,18.5]);
nii_sex = make_nii(flip(sex_3D,1), [4,4,4], [23,32,18.5]);
nii_mt = make_nii(flip(mt_3D,1), [4,4,4], [23,32,18.5]);
nii_ms = make_nii(flip(ms_3D,1), [4,4,4], [23,32,18.5]);
nii_indiv = make_nii(flip(indiv_3D,1), [4,4,4], [23,32,18.5]);
nii_ita = make_nii(flip(ita_3D,1), [4,4,4], [23,32,18.5]);
nii_iti = make_nii(flip(iti_3D,1), [4,4,4], [23,32,18.5]);
cd([REDACTED])
save_nii(nii_com, 'nii_com_CP_expanded.nii')
save_nii(nii_MDD, 'nii_MDD_CP_expanded.nii')
save_nii(nii_time, 'nii_time_CP_expanded.nii')
save_nii(nii_sex, 'nii_sex_CP_expanded.nii')
save_nii(nii_mt, 'nii_mt_CP_expanded.nii')
save_nii(nii_ms, 'nii_ms_CP_expanded.nii')
save_nii(nii_indiv, 'nii_indiv_CP_expanded.nii')
save_nii(nii_ita, 'nii_ita_CP_expanded.nii')
save_nii(nii_iti, 'nii_iti_CP_expanded.nii')


%% conduct main analysis for patients only 
clear FC_sim
clear FC_sim_Ft

% isolate patients only from data
FC_Ft_patients = FC_Ft_3D(:,n_c*n_sessions*n_tasks+1:end,:);

% sort patients based on response and sex
all_IDs = dems(:,1);
for di = 2:length(all_IDs)
    all_IDs{di,1}(1:6) = [];
end
resp_sex_idx = zeros(size(FC_Ft_patients,1),1);
rf = 1;
rm = rf+(19*9);
nf = rm+(14*9);
nm = nf+(23*9);
n_r = 0;
n_nr = 0;
n_rf = 0;
n_rm = 0;
n_nrf = 0;
n_nrm = 0;
j = 1;
for ppi = 1:n_p
    dems_ppi = dems(strcmp(ppp_list{ppi}, all_IDs),:);    
    if strcmp(dems_ppi{1,8}, 'Responder') 
        if dems_ppi{1,11} == 1
            resp_sex_idx(j) = rf;
            resp_sex_idx(j+1) = rf+1;
            resp_sex_idx(j+2) = rf+2;
            resp_sex_idx(j+3) = rf+3;
            resp_sex_idx(j+4) = rf+4;
            resp_sex_idx(j+5) = rf+5;
            resp_sex_idx(j+6) = rf+6;
            resp_sex_idx(j+7) = rf+7;
            resp_sex_idx(j+8) = rf+8;
            rf = rf + 9;
            n_rf = n_rf + 1;
        elseif dems_ppi{1,11} == 2
            resp_sex_idx(j) = rm;
            resp_sex_idx(j+1) = rm+1;
            resp_sex_idx(j+2) = rm+2;
            resp_sex_idx(j+3) = rm+3;
            resp_sex_idx(j+4) = rm+4;
            resp_sex_idx(j+5) = rm+5;
            resp_sex_idx(j+6) = rm+6;
            resp_sex_idx(j+7) = rm+7;
            resp_sex_idx(j+8) = rm+8;
            rm = rm + 9;
            n_rm = n_rm + 1;
        end
        n_r = n_r + 1;
    elseif strcmp(dems_ppi{1,8}, 'NonResponder') 
       if dems_ppi{1,11} == 1
            resp_sex_idx(j) = nf;
            resp_sex_idx(j+1) = nf+1;
            resp_sex_idx(j+2) = nf+2;
            resp_sex_idx(j+3) = nf+3;
            resp_sex_idx(j+4) = nf+4;
            resp_sex_idx(j+5) = nf+5;
            resp_sex_idx(j+6) = nf+6;
            resp_sex_idx(j+7) = nf+7;
            resp_sex_idx(j+8) = nf+8;
            nf = nf + 9;
            n_nrf = n_nrf + 1;
        elseif dems_ppi{1,11} == 2
            resp_sex_idx(j) = nm;
            resp_sex_idx(j+1) = nm+1;
            resp_sex_idx(j+2) = nm+2;
            resp_sex_idx(j+3) = nm+3;
            resp_sex_idx(j+4) = nm+4;
            resp_sex_idx(j+5) = nm+5;
            resp_sex_idx(j+6) = nm+6;
            resp_sex_idx(j+7) = nm+7;
            resp_sex_idx(j+8) = nm+8;
            nm = nm + 9;
            n_nrm = n_nrm + 1;
       end
        n_nr = n_nr+ + 1;
    end
    j = j+9;
end

FC_Ft_patients = FC_Ft_patients(:,resp_sex_idx,:);

% Calculate similarities per parcel
FC_sim = zeros(n_parcels,n_p*n_sessions*n_tasks,n_p*n_sessions*n_tasks);
for parci = 1:n_parcels
    FC_sim(parci,:,:) = corr(squeeze(FC_Ft_patients(parci,:,:))');
end

% Apply Fisher's transform
FC_sim_Ft = atanh(FC_sim);

% Visualize results - just one parcel as an example
figure;
imagesc(squeeze(FC_sim_Ft(3,:,:)))

% Calculate average similarities across different configurations of the
% cross-correlation matrices

% create logicals for indexing different effects
com_idx = ones(size(squeeze(FC_sim_Ft(1,:,:))));
resp_idx = [ones(n_r*n_sessions*n_tasks, n_r*n_sessions*n_tasks) zeros(n_r*n_sessions*n_tasks, n_nr*n_sessions*n_tasks); zeros(n_nr*n_sessions*n_tasks, n_r*n_sessions*n_tasks) ones(n_nr*n_sessions*n_tasks, n_nr*n_sessions*n_tasks)]; % group effect
time_idx = repmat([1 0 0; 0 1 0; 0 0 1], n_p*n_tasks);     % time effect
sex_idx = [ones(n_rf*n_sessions*n_tasks, n_rf*n_sessions*n_tasks) zeros(n_rf*n_sessions*n_tasks, n_rm*n_sessions*n_tasks) ones(n_rf*n_sessions*n_tasks, n_nrf*n_sessions*n_tasks) zeros(n_rf*n_sessions*n_tasks, n_nrm*n_sessions*n_tasks); ...
    zeros(n_rm*n_sessions*n_tasks, n_rf*n_sessions*n_tasks) ones(n_rm*n_sessions*n_tasks, n_rm*n_sessions*n_tasks) zeros(n_rm*n_sessions*n_tasks, n_nrf*n_sessions*n_tasks) ones(n_rm*n_sessions*n_tasks, n_nrm*n_sessions*n_tasks); ...
    ones(n_nrf*n_sessions*n_tasks, n_rf*n_sessions*n_tasks) zeros(n_nrf*n_sessions*n_tasks, n_rm*n_sessions*n_tasks) ones(n_nrf*n_sessions*n_tasks, n_nrf*n_sessions*n_tasks) zeros(n_nrf*n_sessions*n_tasks, n_nrm*n_sessions*n_tasks); ...
    zeros(n_nrm*n_sessions*n_tasks, n_rf*n_sessions*n_tasks) ones(n_nrm*n_sessions*n_tasks, n_rm*n_sessions*n_tasks) zeros(n_nrm*n_sessions*n_tasks, n_nrf*n_sessions*n_tasks) ones(n_nrm*n_sessions*n_tasks, n_nrm*n_sessions*n_tasks)];
rt_idx = time_idx;      % response*time effect
rt_idx(1:n_r*n_sessions*n_tasks, n_r*n_sessions*n_tasks+1:end) = 0;
rt_idx(n_r*n_sessions*n_tasks+1:end,1:n_r*n_sessions*n_tasks) = 0;
rs_idx = [ones(n_rf*n_sessions*n_tasks, n_rf*n_sessions*n_tasks) zeros(n_rf*n_sessions*n_tasks, n_rm*n_sessions*n_tasks) zeros(n_rf*n_sessions*n_tasks, n_nrf*n_sessions*n_tasks) zeros(n_rf*n_sessions*n_tasks, n_nrm*n_sessions*n_tasks); ...
    zeros(n_rm*n_sessions*n_tasks, n_rf*n_sessions*n_tasks) ones(n_rm*n_sessions*n_tasks, n_rm*n_sessions*n_tasks) zeros(n_rm*n_sessions*n_tasks, n_nrf*n_sessions*n_tasks) zeros(n_rm*n_sessions*n_tasks, n_nrm*n_sessions*n_tasks); ...
    zeros(n_nrf*n_sessions*n_tasks, n_rf*n_sessions*n_tasks) zeros(n_nrf*n_sessions*n_tasks, n_rm*n_sessions*n_tasks) ones(n_nrf*n_sessions*n_tasks, n_nrf*n_sessions*n_tasks) zeros(n_nrf*n_sessions*n_tasks, n_nrm*n_sessions*n_tasks); ...
    zeros(n_nrm*n_sessions*n_tasks, n_rf*n_sessions*n_tasks) zeros(n_nrm*n_sessions*n_tasks, n_rm*n_sessions*n_tasks) zeros(n_nrm*n_sessions*n_tasks, n_nrf*n_sessions*n_tasks) ones(n_nrm*n_sessions*n_tasks, n_nrm*n_sessions*n_tasks)];
indiv_idx = zeros(size(squeeze(FC_sim_Ft(1,:,:))));        % individual effect
pps = 1:n_sessions*n_tasks:n_p*n_sessions*n_tasks;
for ppi = 1:n_p
    indiv_idx(pps(ppi):pps(ppi)+8,pps(ppi):pps(ppi)+8) = 1;
end
ita_idx = zeros(size(squeeze(FC_sim_Ft(1,:,:))));         % individual*task interaction
t_pps = 1:n_sessions:n_p*n_sessions*n_tasks;
for ppi = 1:n_p*n_tasks
    ita_idx(t_pps(ppi):t_pps(ppi)+2,t_pps(ppi):t_pps(ppi)+2) = 1;
end
iti_idx = zeros(size(squeeze(FC_sim_Ft(1,:,:))));         % individual*time interaction
time_indiv = repmat([1 0 0; 0 1 0; 0 0 1], n_tasks);
pps = 1:n_sessions*n_tasks:n_pps*n_sessions*n_tasks;
for ppi = 1:n_p
    iti_idx(pps(ppi):pps(ppi)+8,pps(ppi):pps(ppi)+8) = time_indiv;
end


% remove the diagonal to prevent bias (the fewer cells you average over the
% higher the average will be if the diagonal is always 1)
com_idx(1:n_p*n_tasks*n_sessions+1:end) = 0;
resp_idx(1:n_p*n_tasks*n_sessions+1:end) = 0;
time_idx(1:n_p*n_tasks*n_sessions+1:end) = 0;
sex_idx(1:n_p*n_tasks*n_sessions+1:end) = 0;
rt_idx(1:n_p*n_tasks*n_sessions+1:end) = 0;
rs_idx(1:n_p*n_tasks*n_sessions+1:end) = 0;
indiv_idx(1:n_p*n_tasks*n_sessions+1:end) = 0;
ita_idx(1:n_p*n_tasks*n_sessions+1:end) = 0;
iti_idx(1:n_p*n_tasks*n_sessions+1:end) = 0;

% plot indexes to check they are correct (run lines one by one)
figure;
imagesc(com_idx)
imagesc(resp_idx)
imagesc(time_idx)
imagesc(sex_idx)
imagesc(rt_idx)
imagesc(rs_idx)
imagesc(indiv_idx)
imagesc(ita_idx)
imagesc(iti_idx)

% calculate similarities for different effects
for parci = 1:n_parcels
    parcel_mat = squeeze(FC_sim_Ft(parci,:,:));
    % calculate means
    sim_com = mean(mean(parcel_mat(logical(com_idx))));
    sim_resp = mean(mean(parcel_mat(logical(resp_idx))));
    sim_time = mean(mean(parcel_mat(logical(time_idx))));
    sim_sex = mean(mean(parcel_mat(logical(sex_idx))));
    sim_rt = mean(mean(parcel_mat(logical(rt_idx))));
    sim_rs = mean(mean(parcel_mat(logical(rs_idx))));
    sim_indiv = mean(mean(parcel_mat(logical(indiv_idx))));
    sim_ita = mean(mean(parcel_mat(logical(ita_idx))));
    sim_iti = mean(mean(parcel_mat(logical(iti_idx))));
    
    % subtract baselines
    sim_resp_rel = sim_resp - sim_com;
    sim_time_rel = sim_time - sim_com;
    sim_sex_rel = sim_sex - sim_com;
    sim_rt_rel = sim_rt - sim_resp;  
    rs_baseline = max([sim_resp, sim_sex]); % take largest main effect as baseline
    sim_rs_rel = sim_rs - rs_baseline;  
    sim_indiv_rs_rel = sim_indiv - sim_rs; 
    sim_ita_indiv_rel = sim_ita - sim_indiv;
    sim_iti_indiv_rel = sim_iti - sim_indiv;
    
    % set effects smaller than their baseline to zero
    if sim_resp_rel < 0
        sim_resp_rel = 0;
    end
    if sim_time_rel < 0
        sim_time_rel = 0;
    end
    if sim_sex_rel < 0
        sim_sex_rel = 0;
    end
    if sim_rt_rel < 0
        sim_rt_rel = 0;
    end
    if sim_rs_rel < 0
        sim_rs_rel = 0;
    end
    if sim_indiv_ms_rel < 0
        sim_indiv_ms_rel = 0;
    end
    if sim_ita_indiv_rel < 0
        sim_ita_indiv_rel = 0;
    end
    if sim_iti_indiv_rel < 0
        sim_iti_indiv_rel = 0;
    end
    % divide by total sum similarity to get normalized relative effect
    % magnitue
    total_sim = sim_com + sim_resp_rel + sim_time_rel + sim_sex_rel + sim_rt_rel + sim_rs_rel + sim_indiv_rs_rel + sim_ita_indiv_rel + sim_iti_indiv_rel;
    sim_com_norm_rel(parci) = sim_com/total_sim;
    sim_resp_norm_rel(parci) = sim_resp_rel/total_sim;
    sim_time_norm_rel(parci) = sim_time_rel/total_sim;
    sim_sex_norm_rel(parci) = sim_sex_rel/total_sim;
    sim_rt_norm_rel(parci) = sim_rt_rel/total_sim;
    sim_rs_norm_rel(parci) = sim_rs_rel/total_sim;
    sim_indiv_norm_rel(parci) = sim_indiv_rs_rel/total_sim;
    sim_ita_norm_rel(parci) = sim_ita_indiv_rel/total_sim;
    sim_iti_norm_rel(parci) = sim_iti_indiv_rel/total_sim;
end

%% illustrate
[xyz(:,1) xyz(:,2) xyz(:,3)] = ind2sub(size(nii_parcels), voxROI_idx);

com_3D = zeros(size(nii_parcels));
resp_3D = zeros(size(nii_parcels));
time_3D = zeros(size(nii_parcels));
sex_3D = zeros(size(nii_parcels));
rt_3D = zeros(size(nii_parcels));
rs_3D = zeros(size(nii_parcels));
indiv_3D = zeros(size(nii_parcels));
ita_3D = zeros(size(nii_parcels));
iti_3D = zeros(size(nii_parcels));
for voxi = 1:length(xyz)
    parcel = parcels_2D_sparse(voxi);
    parcel_idx = find(parcel_labs == parcel);
    com_3D(xyz(voxi,1), xyz(voxi,2), xyz(voxi,3)) = sim_com_norm_rel(parcel_idx);
    MDD_3D(xyz(voxi,1), xyz(voxi,2), xyz(voxi,3)) = sim_MDD_norm_rel(parcel_idx);
    time_3D(xyz(voxi,1), xyz(voxi,2), xyz(voxi,3)) = sim_time_norm_rel(parcel_idx);
    sex_3D(xyz(voxi,1), xyz(voxi,2), xyz(voxi,3)) = sim_sex_norm_rel(parcel_idx);
    mt_3D(xyz(voxi,1), xyz(voxi,2), xyz(voxi,3)) = sim_mt_norm_rel(parcel_idx);
    ms_3D(xyz(voxi,1), xyz(voxi,2), xyz(voxi,3)) = sim_ms_norm_rel(parcel_idx);
    indiv_3D(xyz(voxi,1), xyz(voxi,2), xyz(voxi,3)) = sim_indiv_norm_rel(parcel_idx);
    ita_3D(xyz(voxi,1), xyz(voxi,2), xyz(voxi,3)) = sim_ita_norm_rel(parcel_idx);
    iti_3D(xyz(voxi,1), xyz(voxi,2), xyz(voxi,3)) = sim_iti_norm_rel(parcel_idx);
end

% visualize results
montage(com_3D)

% save results
nii_com = make_nii(flip(com_3D,1), [4,4,4], [23,32,18.5]);
nii_resp = make_nii(flip(resp_3D,1), [4,4,4], [23,32,18.5]);
nii_time = make_nii(flip(time_3D,1), [4,4,4], [23,32,18.5]);
nii_sex = make_nii(flip(sex_3D,1), [4,4,4], [23,32,18.5]);
nii_rt = make_nii(flip(rt_3D,1), [4,4,4], [23,32,18.5]);
nii_rs = make_nii(flip(rs_3D,1), [4,4,4], [23,32,18.5]);
nii_indiv = make_nii(flip(indiv_3D,1), [4,4,4], [23,32,18.5]);
nii_ita = make_nii(flip(ita_3D,1), [4,4,4], [23,32,18.5]);
nii_iti = make_nii(flip(iti_3D,1), [4,4,4], [23,32,18.5]);
cd([REDACTED])
save_nii(nii_com, 'nii_com_P_expanded.nii')
save_nii(nii_resp, 'nii_resp_P_expanded.nii')
save_nii(nii_time, 'nii_time_P_expanded.nii')
save_nii(nii_sex, 'nii_sex_P_expanded.nii')
save_nii(nii_rt, 'nii_rt_P_expanded.nii')
save_nii(nii_rs, 'nii_rs_P_expanded.nii')
save_nii(nii_indiv, 'nii_indiv_P_expanded.nii')
save_nii(nii_ita, 'nii_ita_P_expanded.nii')
save_nii(nii_iti, 'nii_iti_P_expanded.nii')
