# Supplementary material for: Large Individual Differences in Functional Connectivity in the Context of Major Depression and Antidepressant Pharmacotherapy
Source: eNeuro. 2024 Jun 6;11(6):ENEURO.0286-23.2024. doi: 10.1523/ENEURO.0286-23.2024 (PMC11163402; doi:10.1523/ENEURO.0286-23.2024)
Supplement: Analysis scripts — Download Analysis scripts, ZIP file. [file eneuro-11-ENEURO.0286-23.2024-s002.zip › code/regressors.m]

%%%%%%% create regressors %%%%%%%%%%%%%

%% create regressors using FIR method from Cole et al., 2019 paper
% Step 1: load in the timing file for participant
% timing of instructions
instr_zeros = dlmread([REDACTED],' ');
instr = instr_zeros(instr_zeros ~= 0);
instr_timing = instr(1:size(instr_zeros,1));
instr_duration = instr(size(instr_zeros,1)+1:size(instr_zeros,1)*2);

% Step 3: deduct 2*2 = 4 seconds from the timing files to make up for the
% 5 volumes removed from the start of the fMRI data (task data with
% original preprocessing removed 3 TRs, so the timing is already adjusted
% for that)
instr_timing = instr_timing-4;

% Step 3: create block vector indicating the presentation of instructions -
% scans have 295 volumes = 590 seconds
timecourse = zeros(295,1);
instr_timing_tr = round(instr_timing/2);  
instr_timecourse = timecourse;
instr_timecourse(instr_timing_tr) = 1; 

% create matrix that will contain all regressors
gng_regressors = zeros(5,295);
gng_regressors(1,:) = instr_timecourse;
gng_regressors(2,:) = [zeros(1,12) ones(1,14) zeros(1,6*1+6*14) ones(1,14) zeros(1,4*1+3*14) ones(1,14) zeros(1,2*1+2*14) ones(1,14) zeros(1,3*1+14*4+2)]';
gng_regressors(3,:) = [zeros(1,1+2*14-2) ones(1,14) zeros(1,6+6*14) ones(1,14) zeros(1,4+3*14) ones(1,14) zeros(1,2+2*14) ones(1,14) zeros(1,2+3*14+2)]';
gng_regressors(4,:) = [zeros(1,2+3*14-2) ones(1,14) zeros(1,2+2*14) ones(1,14) zeros(1,4+3*14) ones(1,14) zeros(1,6+6*14) ones(1,14) zeros(1,1+2*14+2)]';
gng_regressors(5,:) = [zeros(1,3+4*14-2) ones(1,14) zeros(1,2+2*14) ones(1,14) zeros(1,4+3*14) ones(1,14) zeros(1,6+6*14) ones(1,14) zeros(1,16)]'; 

% plot regressors together
plot(1:295, gng_regressors)
imagesc(gng_regressors)

% enter regressor matrix into FIR function from shared code (Cole et al.,
% 2019)
cd([REDACTED])
gng_regs_fir = converTaskTimingToFIRDesignMat(gng_regressors', 10); % 10 TRs lag =~ 20seconds

% add constant at the start (all ones)
gng_regs_fir = [ones(295,1), gng_regs_fir];

% plot regressor matrix
imagesc(gng_regs_fir)

% plot time courses
plot(1:295, gng_regs_fir(:,1:11)') % instructions
plot(1:295, gng_regs_fir(:,12:35)')
hold on
plot(1:295, gng_regressors(2,:), 'k')
plot(1:295, reg_ng(1:295), 'r')

% save FIR regression matrix for later use - the timing for this task is
% the same for everyone, so we don't need to build these separately for
% each individual
cd([REDACTED])
save('gng_regressors_fir.mat', 'gng_regs_fir')

%% create regressors using FIR method from Cole et al., 2019 paper
% load in timing files for each type of event
cd([REDACTED])
Cue_Ant_R = dlmread([REDACTED]_1_EV1.txt');
Cue_Ant_N = dlmread([REDACTED]_1_EV2.txt');
Target = [dlmread([REDACTED]_1_EV3.txt'); dlmread([REDACTED]_1_EV4.txt')];
FB_R_Hit = dlmread([REDACTED]_1_EV7.txt');
FB_N_Hit = dlmread([REDACTED]_1_EV8.txt');
FB_R_Miss = dlmread([REDACTED]_1_EV9.txt');
FB_N_Miss = dlmread([REDACTED]_1_EV10.txt');

% extract timing only, deduct 5*2 = 10 seconds and transform to TR
Cue_Ant_R_timing = ceil((Cue_Ant_R(:,1)-4)/2);
Cue_Ant_N_timing = ceil((Cue_Ant_N(:,1)-4)/2);
Target_timing = ceil(sort((Target(:,1))-4)/2);
FB_R_Hit_timing = ceil((FB_R_Hit(:,1)-4)/2);
FB_N_Hit_timing = ceil((FB_N_Hit(:,1)-4)/2);
FB_R_Miss_timing = ceil((FB_R_Miss(:,1)-4)/2);
FB_N_Miss_timing = ceil((FB_N_Miss(:,1)-4)/2);

% code timecourses based on timing - enter everything into one regressor
% matrix
an_regressors = zeros(7,345); 
an_regressors(1,Cue_Ant_R_timing(Cue_Ant_R_timing > 0)) = 1;
an_regressors(2,Cue_Ant_N_timing(Cue_Ant_N_timing > 0)) = 1;
an_regressors(3,Target_timing(Target_timing > 0)) = 1;
an_regressors(4,FB_R_Hit_timing(FB_R_Hit_timing > 0)) = 1;
an_regressors(5,FB_N_Hit_timing(FB_N_Hit_timing > 0)) = 1;
an_regressors(6,FB_R_Miss_timing(FB_R_Miss_timing > 0)) = 1;
an_regressors(7,FB_N_Miss_timing(FB_N_Miss_timing > 0)) = 1;

% plot regressors together
plot(1:345, an_regressors)

% pad all of them with a zero at the start so code for FIR regressors
% doesn't get stuck on events happening at the first time point (due to
% removing some scans)
an_regressors_pad = [zeros(7,1) an_regressors];

% enter regressor matrix into FIR function from shared code (Cole et al.,
% 2019)
cd([REDACTED])
an_regs_fir_pad = converTaskTimingToFIRDesignMat(an_regressors_pad', 10); % 10 TRs lag =~ 20seconds

% remove the padded zero at the start
an_regs_fir = an_regs_fir_pad(2:end,:);

% plot regressor matrix
figure
imagesc(an_regs_fir')

% The timing of these events is different per participant and session, so
% this is only an example - these regressors will have to be created for
% each individual and session separately, so I won't save the results here


%% regressors for go/no-go task
% Step 1: load in the timing file for participant
% timing of instructions
instr_zeros = dlmread([REDACTED],' ');
instr = instr_zeros(instr_zeros ~= 0);
instr_timing = instr(1:size(instr_zeros,1));
instr_duration = instr(size(instr_zeros,1)+1:size(instr_zeros,1)*2);

% Step 3: deduct 2*2 = 4 seconds from the timing files to make up for the
% 5 volumes removed from the start of the fMRI data (task data with
% original preprocessing removed 3 TRs, so the timing is already adjusted
% for that)
instr_timing = instr_timing-4;

% Step 3: create block vector indicating the presentation of instructions -
% scans have 295 volumes = 590 seconds
timecourse = zeros(295,1);
instr_timing_tr = round(instr_timing/2);  
instr_timecourse = timecourse;
instr_timecourse(instr_timing_tr) = 1; 
plot(1:295, instr_timecourse)

% create timecourses for blocks
% define blocks
neutral_go = [zeros(1,12) ones(1,14) zeros(1,6*1+6*14) ones(1,14) zeros(1,4*1+3*14) ones(1,14) zeros(1,2*1+2*14) ones(1,14) zeros(1,3*1+14*4+2)]';
neutral_no_go = [zeros(1,1+2*14-2) ones(1,14) zeros(1,6+6*14) ones(1,14) zeros(1,4+3*14) ones(1,14) zeros(1,2+2*14) ones(1,14) zeros(1,2+3*14+2)]';
angry_go = [zeros(1,2+3*14-2) ones(1,14) zeros(1,2+2*14) ones(1,14) zeros(1,4+3*14) ones(1,14) zeros(1,6+6*14) ones(1,14) zeros(1,1+2*14+2)]';
angry_no_go = [zeros(1,3+4*14-2) ones(1,14) zeros(1,2+2*14) ones(1,14) zeros(1,4+3*14) ones(1,14) zeros(1,6+6*14) ones(1,14) zeros(1,16)]'; 

% plot regressors together
figure
plot(1:295, instr_timecourse, 'k')
hold on
plot(1:295, neutral_go, 'r')
plot(1:295, neutral_no_go, 'g')
plot(1:295, angry_go, 'b')
plot(1:295, angry_no_go, 'c')

% Step 3: create/load in canonical HRF
[cHRF,p] = spm_hrf(2); % look into how to set parameters - this just uses defaults
plot(1:17,cHRF)

% Step 4: convolve regressors with cHRF
reg_instr = conv(cHRF, instr_timecourse);
reg_ng = conv(cHRF, neutral_go);
reg_ngn = conv(cHRF, neutral_no_go);
reg_ag = conv(cHRF, angry_go);
reg_agn = conv(cHRF, angry_no_go);

% plot convolved regressors alone
figure
subplot(5,1,1)
plot(1:311, reg_instr, 'k')
xlim([0,311])
subplot(5,1,2)
plot(1:311, reg_ng, 'r')
xlim([0,311])
subplot(5,1,3)
plot(1:311, reg_ngn, 'g')
xlim([0,311])
subplot(5,1,4)
plot(1:311, reg_ag, 'b')
xlim([0,311])
subplot(5,1,5)
plot(1:311, reg_agn, 'c')
xlim([0,311])

% plot original and convolved regressors together
figure
subplot(5,1,1)
plot(1:295, instr_timecourse, 'k')
hold on
plot(1:311, reg_instr, 'r')
subplot(5,1,2)
plot(1:295, neutral_go, 'r')
hold on
plot(1:311, reg_ng, 'k')
subplot(5,1,3)
plot(1:295, neutral_no_go, 'g')
hold on
plot(1:311, reg_ngn, 'b')
subplot(5,1,4)
plot(1:295, angry_go, 'b')
hold on
plot(1:311, reg_ag, 'c')
subplot(5,1,5)
plot(1:295, angry_no_go, 'c')
hold on 
plot(1:311, reg_agn, 'b')

% save regressors to .mat variable for later use - these regressors are the
% same for all participants
gng_regressors = zeros(295,5);
gng_regressors(:,1) = reg_instr(1:295);
gng_regressors(:,2) = reg_ng(1:295);
gng_regressors(:,3) = reg_ngn(1:295);
gng_regressors(:,4) = reg_ag(1:295);
gng_regressors(:,5) = reg_agn(1:295);

cd([REDACTED])
save('gng_regressors.mat', 'gng_regressors')

% simulate go/no-go block button presses
block = [1 1 0 1 0 0 1 1 1 0 1 0 1 0 1 1 1 0 0 1 1 1 1 1 0 1 1 0 1 0 0 1 1 1 0 1 0 1 1 1 0 1 1 0 1 0 1 1 0 1 1 1 0 1 1 1];
reg_block = conv(cHRF, block);
plot(1:30, reg_block)

%% regressors for anhedonia task
% load in timing files for each type of event
cd([REDACTED])
Cue_Ant_R = dlmread([REDACTED]_1_EV1.txt');
Cue_Ant_N = dlmread([REDACTED]_1_EV2.txt');
Target = [dlmread([REDACTED]_1_EV3.txt'); dlmread([REDACTED]_1_EV4.txt')];
FB_R_Hit = dlmread([REDACTED]_1_EV7.txt');
FB_N_Hit = dlmread([REDACTED]_1_EV8.txt');
FB_R_Miss = dlmread([REDACTED]_1_EV9.txt');
FB_N_Miss = dlmread([REDACTED]_1_EV10.txt');

% extract timing only, deduct 5*2 = 10 seconds and transform to TR
Cue_Ant_R_timing = ceil((Cue_Ant_R(:,1)-4)/2);
Cue_Ant_N_timing = ceil((Cue_Ant_N(:,1)-4)/2);
Target_timing = ceil(sort((Target(:,1))-4)/2);
FB_R_Hit_timing = ceil((FB_R_Hit(:,1)-4)/2);
FB_N_Hit_timing = ceil((FB_N_Hit(:,1)-4)/2);
FB_R_Miss_timing = ceil((FB_R_Miss(:,1)-4)/2);
FB_N_Miss_timing = ceil((FB_N_Miss(:,1)-4)/2);

% code timecourses based on timing
timecourse = zeros(345,1);
Cue_Ant_R_tc = timecourse;
Cue_Ant_R_tc(Cue_Ant_R_timing(Cue_Ant_R_timing > 0)) = 1;
Cue_Ant_N_tc = timecourse;
Cue_Ant_N_tc(Cue_Ant_N_timing(Cue_Ant_N_timing > 0)) = 1;
Target_tc = timecourse;
Target_tc(Target_timing(Target_timing > 0)) = 1;
FB_R_Hit_tc = timecourse;
FB_R_Hit_tc(FB_R_Hit_timing(FB_R_Hit_timing > 0)) = 1;
FB_N_Hit_tc = timecourse;
FB_N_Hit_tc(FB_N_Hit_timing(FB_N_Hit_timing > 0)) = 1;
FB_R_Miss_tc = timecourse;
FB_R_Miss_tc(FB_R_Miss_timing(FB_R_Miss_timing > 0)) = 1;
FB_N_Miss_tc = timecourse;
FB_N_Miss_tc(FB_N_Miss_timing(FB_N_Miss_timing > 0)) = 1;

% Plot timing of events on one graph
figure
plot(1:345, Cue_Ant_R_tc, 'b')
hold on
plot(1:345, Cue_Ant_N_tc, 'c')
plot(1:345, Target_tc, 'r')
plot(1:345, FB_R_Hit_tc, 'g')
plot(1:345, FB_N_Hit_tc, 'y')
plot(1:345, FB_R_Miss_tc, 'm')
plot(1:345, FB_N_Miss_tc, 'k')

% create/load in canonical HRF
[cHRF,p] = spm_hrf(2); % look into how to set parameters - this just uses defaults
plot(1:17,cHRF)

% convolve regressors with HRF
reg_Cue_Ant_R = conv(cHRF, Cue_Ant_R_tc);
reg_Cue_Ant_N = conv(cHRF, Cue_Ant_N_tc);
reg_Target = conv(cHRF,Target_tc);
reg_FB_R_Hit = conv(cHRF, FB_R_Hit_tc);
reg_FB_N_Hit = conv(cHRF, FB_N_Hit_tc);
reg_FB_R_Miss = conv(cHRF, FB_R_Miss_tc);
reg_FB_N_Miss = conv(cHRF, FB_N_Miss_tc);

% plot final regressors together
figure
plot(1:361, reg_Cue_Ant_R, 'b')
hold on
plot(1:361, reg_Cue_Ant_N, 'c')
plot(1:361, reg_Target, 'r')
plot(1:361, reg_FB_R_Hit, 'g')
plot(1:361, reg_FB_N_Hit, 'y')
plot(1:361, reg_FB_R_Miss, 'm')
plot(1:361, reg_FB_N_Miss, 'k')

% plot final regressors in separate windows
figure
subplot(7,1,1)
plot(1:345, Cue_Ant_R_tc, 'b')
hold on
plot(1:361, reg_Cue_Ant_R, 'c')
subplot(7,1,2)
plot(1:345, Cue_Ant_N_tc, 'c')
hold on
plot(1:361, reg_Cue_Ant_N, 'b')
subplot(7,1,3)
plot(1:345, Target_tc, 'r')
hold on
plot(1:361, reg_Target, 'g')
subplot(7,1,4)
plot(1:345, FB_R_Hit_tc, 'g')
hold on
plot(1:361, reg_FB_R_Hit, 'b')
subplot(7,1,5)
plot(1:345, FB_N_Hit_tc, 'b')
hold on
plot(1:361, reg_FB_N_Hit, 'g')
subplot(7,1,6)
plot(1:345, FB_R_Miss_tc, 'm')
hold on
plot(1:361, reg_FB_R_Miss, 'k')
subplot(7,1,7)
plot(1:345, FB_N_Miss_tc, 'k')
hold on
plot(1:361, reg_FB_N_Miss, 'm')

% plot only cues and targets (see if it's worth adding anticipation period
% to cue regressors)
figure
plot(1:345, Cue_Ant_R_tc, 'b')
hold on
plot(1:345, Cue_Ant_N_tc, 'c')
plot(1:345, Target_tc, 'r')
